# Supplementary material for: Genome‐wide identification of neuropeptides and their receptor genes in Bemisia tabaci and their transcript accumulation change in response to temperature stresses
Source: Insect Sci. 2020 May 25;28(1):35–46. doi: 10.1111/1744-7917.12751 (PMC7818427; doi:10.1111/1744-7917.12751)
Supplement: Supplementary file 1 — Supplementary data S1 Data of neuropeptide G‐protein‐coupled receptor (GPCR) genes. Bt, B. tabaci; Bm, B. mori; Dc, D. citri; Dm, D. melanogaster; Nl, N. lugens; Tc, T. castaneum; Zn, Z. nevadensis. [file INS-28-35-s001.txt]

Supplementary data S3. 
Data of GPCR genes. Bt, B. tabaci; Bm, B. mori; Dc, D. citri; Dm, D. melanogaster; Nl, N. lugens; Tc, T. castaneum; Zn, Z. nevadensis.

>Bt A1 AstC
MTSSGLEWGALALSGNLSLDNDTFLNHSACKLEQGGVMPPSRIPLQLLYAIVFTLGLLGNTLVIYVVLRFSKMQTVTNMYIVNLAIADECFLIGIPFLIVTMSLQYWPFGALMCKIYMTTTSINQITSSIFLTVMSADRYIAVCHPISAPKLRTPFISKVVSVSAWSSSALLMTPIIMHSSLTDDSEGRRTCNIVWPSTGRLSGETIFTLYSFILGFFIPMLLIFVFYFLVIRKLQTVGPKNKSKEKKKSHRKVTKLVLTVITVYVLCWLPYWMSQLALIFTDPNHCQNNLGITMFLVTGCLGYSNSAMNPILYAFLSDNFKKSFLKACTCATGTEVNATLHMENSVFPRKHRGSERLRTRGHGGGGAHSGGGDRNDQTCLIVSKTECSTSGTAITSASASRSNATVIASEVREDSAQAPAKNCVRMNVPPTSL
>Bt A2 AstA
MSEAVMGTSVVRYTNSSLLRVASGAGDTTMFCQPNSTADDGSYIEEDIQVRIERIVEILVPLLFGVIIVLGLFGNALVIIVVSANQQMRSTTNLLIINLAIADLLFIVFCVPFTAVDYIMPYWPFGDTWCKTVQYFIVVTAFASVYTLVLMSLDRFLAVVHPIASMSVRTERNASRAILILWAVILVSTIPVISRHGEVRYEHNETEHTTCIFLTYNPVTCPGGYSYAAFQISFFLTAYMIPLTMICALYFFMLFRLWRGVAPGGHISAESRRGKKRVTRMVVIVVANFAFCWFPIQVILTLKSLNMYSLSARNVILQVISHVLAYMNSCINPILYAFLSENFRKAFRKVIYCRKGGLRARGHMDGRPGDERSALTKTTRTNDIL
>Bt A3 Natalisin
MTDYTTLMEIVSCSNKSEYSIPPNITKSLTNTKAKEDMAFWLKLLWSVLFVLMLVVAVGGNSIVMWIVLAHRRMRTVTNYFLVNLSIADLMMSIFNCTFNFTYMINSNWQFGESYCKVNNYIGIVVVAASVFTLTGISVDRYIAIVRPLKPRTTRRCARIVLGIIWSASLLLGLPSFIYSTTKVYSWRNETIIHCILNWPDGLPMDSTYDYLYNVIIFILTYIIPMSAMILCYSAMGKALWGSKAIGELTQRQQDSIQSKKKVVKMFIVVVIIFAVCWFPYHSYFIYIHHHKQKILYSWYIQHLYLGFYFLAMSNAMVNPIIYYWMNARFRQYFNNIIFGWRCIRRSINDEDGTDTPTNMKFHYNHSVSRSRSDTAEDYSEPYDRYRQNFRHRHNYTSVRRHLTNTESPRSLNEMDRSMRSVHAQTRQSDIPCHHCQPQRSDMNKCSLQVDQVPKSYFYTRHKTHSDPPFRNLENVRSLTSSTAV
>Bt A4 SIFamide
MIKYRSLVSSFAEFSAYGLPGLEAGARLVEVEAARRLKRAETKRSHEEGFTFGQSIQELTRKTALVRALNDTVSELLSGNGNLSASAELYDSETTFATSVANVTLPTAQEPIQFYRHSFALTVVFCIAYITIFVVGLIGNMFVIAVVYRSPRMRNVTNYFIVNLAIADMLVVILCLPATLLSNIFVPWVLGWYMCKVVPYVQGVSVAASVYSLIAVSIDRFLAIWWPLKCQITTRRARIIITGIWLVSIATTLPWALYFDLVIVFEDVPEIQVCLEKWPNPLVGLLYFLIVNLFFSYLLPMAIITASYILIWVRVGKRNIPTDAKDAALERMQQKSKMKVIKMLVAVVILFAFSWLPLYIIFGWIKVTGETGTELLQTLTPIAQWLGASNSCINPILYACFNKKFRKGFMELIRSWKICAPLRKYETVAMASSSTSTRKGSALGPHGAVLRRQTTHDSCYITSSAALRRQTSQETYLVNDDGRILPRQASQDSSTFGSERGGILKRQTSNDSNSMRVSKPISTVVGVLARAGSGDSSTSRTRFSTKTDSISEEATGDFTADLDGFTTSVSNSVDIEDITPEQIDAITNANTNANALTAMEFETSVVNGFIPAGSISKAPLVQVHSFPRAKGIPRMAPRRQMSHETRVSFMYECTRV
>Bt A5 AKH
MQESGMAGDEVVRDKDGWPVIPILENDTAKLPIEMQFNSGHVVSIVTYSVLMVVSAIGNITILTIILRRRKKSRTSRINTMLMHLAIADLLVTFLMMPLEIAWAATVSWVAGDALCRISAFFRIFGLFLSSFVLICISVDRYFAVLRPLDISQVDRRGKMMLTAAWIGSIICSAPQSYVFHVEKHPNATWYEQCVTYHSFPTPFHEHAYYYFGMIMMYCLPLVVIITSYGSIIAEIYRRSQTRSTDNIRRSGLGFLGRARIRTLKMTVIIVVVFFVCWTPYWVMCVWYWIDESSAKKVDQKIQKGLFLFACTNSCMNPIVYGAFNIRTRHHRSRQVRTRTNSSLTTACAPDIRLPNIGISVRNVE
>Bt A6 ETH
MISVLASVVESNASSLNSSLSGNLSSNLSALSNGLSGNLSILSNLSVLSPYPLQPVVPGGSNFSGGNGSGAGAGAGGAVGAGASQDGGPVFPAYIRTTSMVLCIIILGIGVVGNIMVPIVILKTKDMRNSTNIFLTNLSIADLMVLLVCTPTVLVEVNSKPETWVLGEEMCKAVPFVELTVAHASVLTILAISFERYYAICEPLKAGYVCTKTRALIICLLAWALAALFTSPILLIMEYRFEEYIDDTMVPVCWASAESLLRKLYYLATISLFFILPFCVLLVVYTVIARHLMAPPTSASAPGPPGAPQDTSSYNHRARRQVVLMLATVVLSFFVCLLPFRVVTLWVLFGPDVRDKSGRPLSYYGVLHFSRLMLYLNSAVNPILYNLMSSKFRYGFRKLCCCLRSRRRNQLQLLRHTGTLTTTFSSARFRGSPSLSWRSSSMESRAPVSYCRNGSYRRNAMSSSLLKQNSDSTIRGLSESYV
>Bt A7-1 sNPF
MNVYELEAIMTSYWELNRHLNLSCGCVAAGNCSEQLWELCHHNWSSTEIAEDLFNSTRNDLITSPIVQAIFYLVYITIFVLGVFGNVLVCFVVARNKAMHTVTNLFITNLALSDILLCVLAVPFTPLYSFVGRWVFGQALCHLVSYAQGTSVYVSTLTLTAIAIDRFFVIIYPFKPRMKLVTCLSIIIGIWIFSLLVTLPYGWYMHHKQLGSRYYCEETWPNESVRQMYGGLTASLQFVVPFCVIAFCYVKVSVKLNDRARSKPGAKNTRKEELDRERKRRTNRMLIAMVTIFGVSWLPLNLINLINDIHIPTGSWRFYYVSFFTCHAVAMSSTCYNPFLYAWLNDNFRKEFKQVLPCFNTSMHVSLGGWRSERTCNGNNETCQETLLPTSVVISSQPNTKSHQSSIINETEDWANKNADNVEIMLVAYSASEENVNTSLTKIQHPAQHQHNSSNPVSHLNSVNNVQAL
>Bt A7-2 sNPF
MNVYELEAIMTSYWELNRHLNLSCGCVAAGNCSEQLWELCHHNWSSTEIAEDLFNSTRNDLITSPIVQAIFYLVYITIFVLGVFGNVLVCFVVARNKAMHTVTNLFITNLALSDILLCVLAVPFTPLYSFVGRWVFGQALCHLVSYAQGTSVYVSTLTLTAIAIDRFFVIIYPFKPRMKLVTCLSIIIGIWIFSLLVTLPYGWYMHHKQLGSRYYCEETWPNESVRQMYGGLTASLQFVVPFCVIAFCYVKVSVKLNDRARSKPGAKNTRKEELDRERKRRTNRMLIAMVTIFGVSWLPLNLINLINDIHIPTGSWRFYYVSFFTCHAVAMSSTCYNPFLYAWLNDNFRKEFKQVLPCFNTSMHVSLGGWRSERTCNGNNETCQETLLPTSVVISSQPNTKSHQSSIINEDSNPQMVRSSSLL
>Bt A8 
MTSLLRLDGSASPRAPSAPAPAPTSGGRLPAKPGPAGSSGSTTVAPPSALPPCAVADLQLDLQLASCDLGDVELFRGYPPQLLDLASFVCIMFMCVGVPGNLITVAALFKCRKVRNATAVFIINLSISDLMFCCFNLPLAASTFWFRSWKHGELLCQLFPFLRYGLLAVSLFTVLAITINRYIMISHPDLYPKIYSAKNLVLMVGSTWLLGFGALVPTWRGKWGQFGLDPTVGSCSILPDAWGHSPKQFLFLTAFVIPCVCIVSCYARIYFIVRLTTVNSRQSRKTSKVSYYAGKHGKAEMRKLRPNFSTDDSAIGTSSCSAPSCSTERTTDNSQAQSELSRDVVLHMMTLPHPHPHPHPHPHPPPNPNYLLPPSSHRYKMTILPDPSSSSGIDGGVELDDGVSSGTSACSSRATSPSAAPHKKRTSFGGRRLSSMRGALFRRNSLARHPSFRRRSQAPGSPGKMSAKDRKLLKMILVIFGAFVICYLPITVSKMLQSFDEYHYLHVGGYMLIYLTTCINPIIYVVMSSEYRQAYKNLLFCRGYTETQPIRTVGFYRKSFQRA
>Bt A9
MGVLSDQEILWIIGHEDALIEDEPIVFSKTVLNVAAAVTGVIMVAGIIGNALTILAFCKTQRANNVTTVFIVCLCAADLLFCITVLPFNLVRFTGGAGSLREEGLACKLLPFLQYGNVGVSLLFIAMITINRYIMITHYAVYKKIYRTPFIVAMILFCWIFSFGMQIPTLLGKWGTYAYDSRLQSCTIMPDANGRSAKSALFFVGFVIPCLVIIFCYTRIYMVVRRSDTRMRRHAATNTKLSRKGKEQKEVKLKRNEWRITKMVLTIFLSFLVCYLPITIIKIADSKIFYPSYHILTYLLLYMSACINPIIYVIMNKQYRQAYKALLTCHKMPQMLSLQGRNTSLAESKKNLLSDWSIRRSAPNQFWQSVILMGPKHQKYHSGTLNVGQVFDDCTAKYAQSEEYLVPGRPKPQKINEFWMLKTCVFPDPLNDEFSAELNMKKYENGWTYSNQSQEPSNWNGFGNYCGDIEESLDEDGWRPRDCQSFGDYHTSHEVDLQSESIEEEPPDWQGFGDNHSSPETMHDDDECDFNIPLEWVCGCLGNYHTIHLNLDKVYNQGDAENRPREYSSWLGFGNYCGDVEEVQEDGEWKPCECQSFGDYRLSHELDPELEFNEEDPSDWQGFGASCSSLEILHDDDECDSNGPLDWERLDRYYRTQEDRNSVDLHKQGVAKSNNTDILKERSVQCDFISKEVLSRGSRHPSLVSSSGSSDDMKGVGSLLEREKKGAKSDTAIAGAGVLELMNDPAVAQEFPSEDLRAMVHALMFKFQALPRTKPIDADAFLRFCAESMTPSICQEMEKETRNQGESSLWFKLKFGRITASNLYAVANCRTPSGYLTKSIVGLNSWFSGNEATMRGHRLEEQVVELVENKMKMPFKKCGLFLSGAYPILGASPDGINDTHVLEIKSPFSEKSYKEYLDKENKVKKRYLAQIQLQMYMTGRKKGLFCVSAPDFETSRRVEIIPVEFDRDFTEDLVERATKFWKANVFPLLTAIKGGSQGGDAEALNIRPLSC
>Bt A10 Sex peptide
MSATTGTFSTMAYELVNISMEWENGSWAWNGTLDYLNVTRELPIRYAQPMYGYMMPFLLLITIVANTLIVVVLSKRHMRTPTNAVLMAMALSDMFTLLFPAPWLFYMYTFGNHYKPLSPVGACYAYTIMNEVIPTLFHTASIWLTLALAVQRYIYVCHAPVARTWCTMPRVLKCITWIGILATLHQSTRFLDKVYEPVTITWRGQHPITVCRVHDAAWVRDTVSLDVYYTMYYGFRVIFVHMGPCISLVALNVLLFRAMREAQLKRDKLFKENRKSECKRLRDSNCTTLMLIVVVTVFLMTEIPLAVVTILHIISSSITEILDYTVANVLVLFTNFFIIVSYPINFAIYCGMSRQFRETFKELFIRGAVQVTRRNGAGGSSRYSLVNGPRTCTNETIL
>Bt A11
MTNSCDYPLNRTDCEDLVEPEFYSYKYRVVGTIFQGAIFLSGVFGNVLVIIVVKRTQSMHTPTNYYLVSLAVADLTVLVYSVPVAISGLFLVSDTWILGDFGCKLFIFLQNLGINSSSLNLMAFTVERYIAICHPMMAYKMCTINRAKKIIFGVWIFSIVYCSPWLVLTWTRPLNIRGYPGVGRCDFKLSREKYLLVFFADIMMFYVIPLIVSSILYVLMGRTLLNTHRPSNSEHRKSSSSSRAQVVKMLAVIVALFATLWLPYRGMLVYNSVASLLNKQKFMDLWFLLFAKTCVFINSAINPILYNVMSSKFRAAFREFLICSTRSSRNSGQGGSSSTFNLSTIRSFRSSQNSTAIKRTDDPQIKDLGF
>Bt A12
MAEEEEDSTPIPPKYLEYITHVLMGKRNASIDLSKPYVKASIFGVYPSILFFYGLLIICGTLSNIAIIVTIFRRHLYTNPTHCYVINLALANIVKCVFVLPISLAIMLIENWVFGSFLCYFAPILQDVPSHVTMLTLFMMAVDRYKYLLDPSKDRLPAYVFATGTWLSGICIALPYPIYTTYIDFSRYFKDQLNGVGICVLNLADDSHDYMRSLFFLT
>Bt A13 Myosuppressin
MISSNVTTISNSTYSKEFYCGDGLHRFHNTYRSYHGYMSLVVCLFGSIANLLNIIVLTRPDMRSPTNSILTGLAIADLLVMIEYIPFSWHMYIRKQSRREHYNYYWSLFVLFHSNFAQVCHTVSIWLTLLLAIWRYIAVGYPQRNRQWCSMRTTTTLILLGYIICPILCIPLYLAFNLESQEELFFTDNNSSYSASININNTRLINSLKNSSAYTVENVTIYVVNLSELGRANNHFLSDLNFWMYSIVIKIIPCIALTILSLRLICALIDTKKRREKLSSGQATSKKNNKSSKLVEKEKQTDRTTRMLLAVLLLFLLTEFPQGILGLLSMVLGPPFFEDCYNQLGEVMDILALINSAINFILYCAMSRQFRSNFDKLFRPKWFPLPQNNQHNELTNQTNHYTTTQVTQV
>Bt A14 CCHa-2
MACDAEFDTSCVSMLNETLSGGGGGAHGGNVTDARPNILLEKWVVSIVFTVIYVLGVVGNGTLLLILARHKNMRNVPNIFILSLAVGDLLVILICVPFTSVVYITDYWSFGESVCKLLETSKDISIGVSIFTLIALSADRFFAIANPMRKLNSSMNGRRATRCTLLIVVFIWLMAAVFALPAATLSFLDEKTNPNRTKIVLVCYPYPRDTIFGESYPKMMVLFKFLIYYAIPLSIIACFYTSMARHLLISTRNMPGEISGQVRQIRARKKVAKTVLAFVVLFAICFFPQHVFMLWFYFYPDAPMHYDDVAHYSRVVAFCLSFLNSCINPVALYCVSGTFRKYYDRYLFCCCRRGRYVSHGSKKNSQYTFKKRQSESALLPTQIYTSCRNDPIVETTLSTIVINGIDSKPQHV
>Bt A15 CCHa-1
MYPSLFVYIPGCSLLAVDAVNGTESPESDTTAVIAATKLTVPIVFGLIFLVGLLGNGTLVLIFARHPFMRNVPNIYIVNLALGDLLVIVCAVPFTTTIYTFDEWPYGPAICRLTETTKDISIGVSVFTLTALSAERYYIIVDPIKRHLSSRTWTIVMVLVIWLISIIFSIPSAVFSRVHALPDANNESVAFCDPFPAVGGVSYGKPLVVFKCLVFYALPLSVIAAYYVKIARHLVNSARNIPGEIQGQHAQIQARKKVAKIVLIFVIIFSLCFLPYHIYMLWYYLHPTSNCDYNLFWHVLKIVGFSFSFINSCINPIALYFISDTFRSLFDRYLFCRRKTFDGRHAKSSITSRRTKTELG
>Bt A16-1 AT
MTPLEDLDAIPLDLFDPTNSSNLTCNNEYCLPDDEYVDRIKDYIAPSPFEWVLIFMHMCVFVVGLVGNALVCVAVYRNRAMRTITNYFIVNLAVADFMVILFCLPPTVVWDVTETWFMGTALCKIVLYIQTVSVAVSVLTLTFISIDRWYAICHPLKFKSTTCRAKTAIVIIWIVSLILDCPELYVLETRPSRQMTMDLVYFTQCEPTWSDEWETGYQIAKIVLLYTLPLLFMTVAYYQIIKVLWRSDNIPGHQETLTVRVPIPAHADSPQAPHSHQHGCFNNNSTAMSTRRTFAGSNSEAQLKSRRKAAKMLVAVVAMFAICYFPVHLLNFVRYCGGRESLQQTSILAVMSSISHWFCYFNSAVNPIIYNFMSGKFRREYKRAFLKCVTCGEAGGGPGGDCRFSANDTIHLDRRLAAYANGPHGRDARREELLVKKRRAASLTARRNNFKHSKRINKLNNSVDSNI
>Bt A16-2 AT
MTPLEDLDAIPLDLFDPTNSSNLTCNNEYCLPDDEYVDRIKDYIAPSPFEWVLIFMHMCVFVVGLVGNALVCVAVYRNRAMRTITNYFIVNLAVADFMVILFCLPPTVVWDVTETWFMGTALCKIVLYIQTVSVAVSVLTLTFISIDRWYAICHPLKFKSTTCRAKTAIVIIWIVSLILDCPELYVLETRPSRQMTMDLVYFTQCEPTWSDEWETGYQIAKIVLLYTLPLLFMTVAYYQIIKVLWRSDNIPGHQETLTVRVPIPAHADSPQAPHSHQHGCFNNNSTAMSTRRTFAGSNSEAQLKSRRKAAKMLVAVVAMFAICYFPVHLLNFVRYCGGRESLQQTSILAVMSSISHWFCYFNSAVNPIIYNFMSGKFQKEFQRTFRCWRRLRGGITRGRGRLGRGVLRGQHSRSSTYACRFTTNNSNSHSHTALSSYSMRTEVMPLSVTQVD
>Bt A17
MKDPDWSVAATGLNSLSLSWLNVSSADAHSSTGAGNSSLGPTAELLSAWLSSPAAITLLVSFYIVVLTIGLFGNTLVAVAILSQKLIRNFLLLNLCISDFFVCIMSGPISIAAALNHVWSLGAVSCRLAFFFQTIPVAASTLSLMMLSLDRYTSIKHPRIMTRAQSATRVQHWMVAAIWLLAALVSGPLLWARHVSPGGGCEELWPSRSFRAAYTVVLMLVVYVVPSLTVAICHHSVGHKLYATSLKAAAANGDIPLPMPIIPNRPKEVIIIASVHNDAPSKIMQFRAEEESESSVSDTRRGEKGSGFRHHRHAAIRRKKRERERAAGRRSGRHAHGHAQEGAATGGAGGSKVTRLRPGPPTAAPKPRPPLTKQMSRQSLNSRKRLANMLVAMVVVFVTCWFPYVIVKVSLEFDTEMEELLRSVLPFCLLLGHTHSTINPLVYWSLNRQSLQLNASCYDWLKRGNRDSSHQESKFYFANHLRFLSNHNPGRQKHHPPPSSTNEAALGVFHPRYTVPKPQNRLNQKRESSVYLA
>Bt A18 CNMa
MSQEDIDASHVVAFSNLSAAFRDQNGSKAGTEWVILMNREGLEPAYNQAESDASRPETCFGYPTLFVFLEFTYSYYLPVIIFMGLVGNFLSCIVFLNTHLKMRSSSYYLAALAVADFGFLFSILLVWSNEYLGVELFHREGWCQALVYLSSVCGFLSVWLIVAFTVERFIAVQYPLHRPTMCTVARAKTIVTCITLFALGVNCYTFFTAGIVEATKGVRECGMFEDYRETMHIINIIDSLVTLIIPLVCIVVMNVMITRNLIKFRRTFNNESGLSQSSCTITHRSDFNLNQLNSSSSSQPSASAGSNRNVLLKNEAIRMGSFHSSSNVGRPGPGPMSGVVSQNCQLSATAAVAAATGSTAPPPGRIKALGPARCIHVRSSNTNLVSTRTQQSITKMLLLISTVFVLLNLPSYGVRLFVFVWYSLWRQNTPETLWCIQQLFMVLYYTNFSVNFLLYSMCGITFRRCLWQMIRNLCKKLSRLHYSE
>Bt A19 FMRFamide
MTTFIFGADGPDNTTGNYSELQGYWLRERVFDADTINGNHDKINALTKSVSPNEMLFELVAHGILLNLVGIFGFVGNIISMIILSKPQMKSSINYLLIGLARCDTVLIFTSILLFGLPAVYPYTGYLFTYYWKIYPKIAPTVFPIALIAQTVSVYLTVTVTLERFVAVCLPLRARSLCTYGRAKIYVIIIIFMATLFNASRFFEVDVIEEPQGYAAYNTTVYRAIPSGLRESSLYVTLYIHWFYFIFIYFLPFSALAILNAAIYRQVRRANQERQRLSRLQKKEIGLATMLLCVVVVFFLCNFLALVNNVLESFYDLIIDQLVKTSNLLVTINSSVNFIIYVIFGEKFKRLFIKHFCPKGGFLFCNAAFSGRESPDGATHDDSIVSNGDGRSYSLRSTHTCHLHRSNTSLVRNGRINGNSAIKTHRSMRLPSRIYQPPANVYYPKPISREPSWEQTNTTTLNQL
>Bt A20 RYamide
MEASTTSILGTSLYDSVLNESLEGGSNHSYACDTGGGDYIRSVYFRTLVYIMYISIFLIALVGNGLVCYVVFSSARMRTITNLFIANLAVGDILMTVFCVPFTFVATLLLQYWPFGIEMCPVVSFTQAVSVLVSAYTLVAISVDRYLAIMWPLKPRMTKSQAKVIILLVWCVAIITASPVLVTTQLFQPSKWYKNCNVFVCGEYWPNPVFQYYYNMILMVLQYCVPFTVLIFTYSSIAIVVWGKQPPGEAQNMRDERMAKSKRKMIKMMLIVVLVFTVCWLPFNILVIIWERNQSLGKWSGIPYLWFATHWLAMSHSCYNPVIYCWMNARFRAGFCQAFSVVPGLKECAAKHHINANGSHSLVMTDHCNLHRHNTYSTYISVRNHKNTLMNHIV
>Bt A21 Corazonin
MMVAMNASLCAEAAGSPSMADDVSREPCSAPAPTLTEERLIRSVILLAMALVSYTSNVYVLIALKFSRFKPKSKSMAFLQFHLSIADLLVTIFCLTGDSIWGLSVQWKVGNALCKFFKFGQMLSLHLSTFILVHIGIDRFMAVRYPIRSISKNTTSRAICGIWILSTILSLPQIFIFRVTKGPFNEEFYQCVTHGFYQEPWQELVYPVFNIFTMFVLPLALLVNSYTNTIMIIARSSRNISVPNGDLVVGNENRRQFLERAKMKSFWMATVIILVFIIFWTPYYTMMIILLFLRPDSQIGERLKSWIFFFGMPISLVNPFIYGLTRLRKPEFKNQFNSSGRSWTSCNQTKLPESSSMPPDQHKALMSDEVS
>Bt A22
MRISGCSRSSGDLRLFLINLAVSDVTMAIFSIPFTYTMFLLGRWVFTPWFCPIVLGMQHVSVFVSVYTLTAIGIDRYKAIVTPFNRRINKNQSKYVMAGIWVGAFALSSVQLYVSSAREFVFYNGETYYECTEWWDSETSSQLYTVFIFTLTFFVPLMGLAYTYSAIAWSLWWRVSPGNAYHHRDKAQTKSKMKVIKMLVTIVILFALCWLPLQLFLLLYYFYPEISAYRTESEKRVYALSYFLCHWLANANSFVNPLVYCFMSDNFRADLKELLCRRMRRRTQRLSARSPTATRVTMCPMLTTTVHNGESSDNVLKKSLFLPCLCKARSSSSTVKWSTSVEDRL
>Bt A23 Leucokinin
MDHHELNCSWILGVNCTNLLKNITDQHSEYITLYEVPVGIVILLSVFYGTISFVAVVGNSLVIWIVATSRRMQNVTNCFIANLALADIVIGLFAIPFQFQAALLQRWNLPHFMCPFCPFVQILTVNVSIFTLTAIAVDRHRAILNPLSARPSKLRAKISIATIWVVAAILATPMAMALRVTDVEEEGPGGTTITKPFCMNVSFSENALLTYRIVLVLVQYVTPLCIISCVYARMALRLWGSRAPGNAQDSRDANLMKNKKKVIKMLVIVVALFALCWLPLQTYNVLQDLVPGINAYHYINIIWFCCDWLAMSNSCYNPFIYGIYNEKFKREFQQRFPFRKRKWTQSGLMSGDSVDLDRTFTHNMRSSMHSTTMTTVNNSSYDWRRGYSTRQPPGSLHAANYANGKSLYRQVSVREPPRSKLSEKDLYVYRTNNSSIVRHSSKSEAEELCL
>Bt A24-1 Tachykinin
MQVNASMEPGGLDESVPSVDLQNESAWTESLGVSNETGTGYNQFILPFWKQCLWTMLFAPMILIACCGNLIVIWIVLSHKRMRTVTNYFLVNLSVADAMVSALNVTVNFVYMLSSDWPFGLVYCKIAQFISVLTICASVFTLMAISIERYMAIIYPLRPRMGRHMTLCIASSTWIIGLVLSLPQLLFYTTFTITFSDSTTRSICYAEWPDGATTKSEMEYVYNITFMTLTYFVPVCAMLCTYTRVGFKLWGSQSIGESISRQLDNIKSKRRAVKMMIVVVVIFAVCWLPFQIYFIVTSLVPEITESPFIQDVYLAIYWLAMSNSMYNPIIYYWMNARFRDGFKEFFSWCPFIHPSPEGLTRREVITSRYSCSGSPEAPYRIVRNEAVKFKTRISSNQEKSYL
>Bt A24-2 Tachykinin
MQVNASMEPGGLDESVPSVDLQNESAWTESLGVSNETGTGYNQFILPFWKQCLWTMLFAPMILIACCGNLIVIWIVLSHKRMRTVTNYFLVNLSVADAMVSALNVTVNFVYMLSSDWPFGLVYCKIAQFISVLTICASVFTLMAISIERYMAIIYPLRPRMGRHMTLCIASSTWIIGLVLSLPQLLFYTTFTITFSDSTTRSICYAEWPDGATTKSEMEYVYNITFMTLTYFVPVCAMLCTYTRVGFKLWGSQSIGESISRQLDNIKSKRRAVKMMIVVVVIFAVCWLPFQIYFIVTSLVPEITESPFIQDVYLAIYWLAMSNSMYNPIIYYWMNARFRDGFKEFFSWCPFIHPSPEGLTRREVITSRYSCSGSPEAPYRIVRNGTMCVRCAPLRLGSTETCATTLNDSPSCSGSRKASKGAHHGHGSGHSRRCRQNGHGHHVS
>Bt A25 CAPA
MDGLAFYNSSSYEDPFDTQNETLEQLLNRLRGPKHLPLEIVLPITIVYVSIFLTGVAGNLAVCLVIVRNSSMHTATNYYLFNLAVSDLTLLLLGLPNDLSVYWQQYPWMFGVALCKLRALVSEMASYLSCLTILAFSMERYLAICHPLHSYAMAGLRRAVRIIAVLWVLALLGASPFAAFTTVNYIDYPPGSGLLVYESAFCAMLDSNMPANCPIYELSFLIFFLIPMLIIIVLYVRIGLKIRKRNRHSLGKRVEGTVHGETKNFQSRKSIIRMLSAVVITFFLCWAPFHAQRLMYVYARDTKYFSELNEWVYYITGGLYYVSSTVNPILYNLMSVKYRNAFKATLCSINSHSSRSRDRFSRDIQSSFRDTIVEVGHDSPQWNKKSVKSKPLAQTDVVVMVKPANNACTGANGREHSPLL
>Bt A26 
MADTSYLFGDDEIDGWGQRYFFTFFSEFGDRGNVPYVEAAVLVATLVISVISNLFIIIAVLRYRQLLKLPNYFVVNLAAADLVFALGIPIIAYARVTQEWLLGPWVCRILPYTQFVCGFVLLWTLTLISIDRHRCLCVPPYRSPLNAERAGLCCLATWIIAAILFIPVPVWFREQEVYSGQRICTMVFPRSPSINISLAFTLPTVLLAAVLPMATLVHHYYSIFKKIRSLRTRWLSSMSKLPSPNEEQRLSRHVRVVRLLVLNVLLVLSMWTPITLVVGLIYMDGRRENADTHFFLRSHHFIWALQIALLSTIVNPILYGLLSDHFRTCLKKIHSLSKRKKALSRDFLNTDGTLSRSPKPALSTERDGHPRTRADSLASHQILAV
>Bt A27 CCAP
MAAETTVRVWSTEGEPLGSPLGDKGERVPPAGGPGPGGQFVEWNDGLGHYINNSFPANFTEYAQTNSTDDINSFFFYEKEQFAVLWILFTSIVLGNTAVLVALFFSKSRKSRMNFFIMQLALADLLVGLISVLTDILWRMSVSWKAGNLACKLIRFLQAMVTYSSTYVLVALSIDRFDAITHPMNFSGSWRRARLLVLFAWALSALFSSPLIVLFEERLIEEKLQCWIDFSSQWQWQVYMTLVATTLFVIPAVIITACYTVIVYTIWSKSKTLSPIKRAECTKNGEIEPDIRRSSSRGIIPRAKIKTVKMTFVIVIVFILCWSPYIVFDLLQVYGYIPRTQTNIAVATFIQSLAPLNSAANPIIYCLFSTHTCRTLRRLPPLSWIPCCWKASTDSSSYTETLTSSNRQASSSLLRSNTTQIRPILRTTIVNNNNNNNNTEDSLL
>Bt A28 NPF
MVCNLSNFDVACWSRMNMARPNETLFPYDEAFKVLLEQSLAGTQNLDDRTSLLLTVAYVLLLAVGVVANCVVCFVVVRRAQMQTPRNIYIVNLAVSDLTLCLICMPFTLAKLLRRSWVLGACMCKLVPFIQGTNIMVSIGTITVIALDRYFTIVRGCDASNSRRRVYWSILLVWVFSAWFALPVAYYQAVIPAKIGEDFVMYEVCLEQWPSQTGRMVYTVVVLLCQAVVPASVLILVHLSIAAHLHCHARTQSDGRRAARELARNKRTTFILAGVALLFLLSWLPLNAYMLAVDVMYPQDDVGYKLQVQDIYLPLAICHLIAMSSAVSNPIVYGLLNSNIRHELLQLLPKKCVPAPSRHQVRRNATEEHTTRTNLQTFNATGGISKQGHSRQGSEENLTTAEIVINNNKDIITMF
>Bt A29 Pyrokinin-1
MDALEPRTNGTEVGVGVVGGEVGAGVGSVYPRRDSLYIVVPITIIYGVILITGTVGNVITCCVIARNKSMHNATNFYLFSLAISDLLLLVSGLPQEIYMVWSKYPYIFGEAFCKLRGLAAETSTNASVLTITAFTVERYVAICHPFFARTLSKLSRAVKLILCIWAVSLVFAIPQALQFGIVEQDPTHSTLSAEPGEEMTACQVKMILFEHSFEFSTFVFFFFPMTLISVLYALIGLRLRRSASMRRNAASSANSSEANDLRRRPGSCKQQASQRVLKMLVAVVVAFFICWAPFHAQRLFATYVFTGESSSRYSHLAYAVLTYVSGVFYYISTTINPILYHIMSNKFREAFKGTLSSCCVQRQRPYSQLSLRKEKPGLAPEIGEDATRNTQTSETSYVVVDSHDDWSSVKRAHPPRPPHLLLIRDPHTPPPPAAPRRPRHRLYPCCRSCGQTDYVDPGPGSRMEMVYQKQDPAKRTGDGATRGVYTSNDVSNSSLKDIERGALEDELEAYMAGLALSRLDKPSLRTTV
>Bt A30 Pyrokinin-2
MHTATNFYLFSLAVSDLLLLVSGLPFEMYTIWHRYEYAFSEAFCVLQGYAAETSANATVLTITAFTMERYVAICHPFLTHTVSKLSRAISFIIGIWLLALCLAVPQAIQFGIVYESRNETNSGEYAASCTIKWVLMKHAFEISTCLFFITPMTLITVLYILIGVKLRGSKMLKRSSVTSVSAERKNVRSQNHVIRMLVAVVVAFFLCWAPFHAQRLLAVHLASNENETPNHAFTIFYSILTYTSGILYYLSATINPLLYNIMSKKFRDAFKNMLGQGYCCFGRPALQQRNNSVSRGHSATQSYMDSHLLNNTVHTSTEVPKTRSGRIMARLSLAGGGGRSRTPRGQSNGAAKAAAGAGAGQELLRGPPKPQGRPLPKAQERNNASFKSTLTISNSSLQDLDDSEYSGLELANYMGELNKQ
>Bt B1 DH31
METDQFYGNLSLFEIIQERRQRCDESIQNSTSIPLQGTHCPVTFDGWSCWPTTLASTSAYVPCPFWIEGFDPKRSAHKDCDENGTWFRHPSSNKPWSNYTTCVDTEDLNVRLQVIGIYETGYLVSLVALLISLATLSYFKALRCPRNTMHKNLFTSFAVNNFLWLLWYRLIVTEPEVINENGVGCQVLHVVLHYFLLTNYFWMLAEGFYLHTLLVSAFISEERLVRWLYVLGWVTPIPIIFLYTVLRLYYQATDQCWLVEGFMMVLIIPVSLSMALNLVFLCNIVRVLLIKLRAGPTHLTEGRPSRTLLQAFRATLLLLPLLGLHYLLTPFRPPKGHPLEVIYDIMSSATASFQGLCVATLFCFCNGEVIAQVKRRWQFVVFRPRMNSYTATTVSVRQVRPSRYIRKTLCLCLFSMFI
>Bt B2 PDF
MSSNVIVSDDQYHMLPENQCLALIDNFKPKEGTVWCKIAFDGELCWPPVPAGTTVIKSCGILHRSFPGIDPTNVFFRTCSKDGKWESEKPGTYENPNGWTNYSLCLSPEMDLLIKQLHAGGIDSAKAKISIAKNVRFIEIAGFSMSFMTLLVSCLVFMFFRILRNERTKIHFNLFKAMLLQCSLRLLIFYDQKNLSDNNVSNMTNGIYNTPILCETAYILLEYARSTMFMWMFIEGHYLRSTLTVTIFQGNSPYRTYKLIGWGFPIILTFGWGALMVSHYEPAFCWWGYNSAPYFWILEGPRLGVVVLNFFYLLRIMYILVLKLRPNSTTALLWKALRAAFVLLPLLGIPNLLIILRPPLDGPVWLFGLWAYTIHPLCAFQGFFVAIIYCFTNGEVKTAIRKVYTDRKALRSMELLPTSRRRDRERGSGRVAELSVDVELPRINEVDEPIEPENGSEQVVELQQLQPTCNDVSESQHVIRVHEETS
>Bt B3
MNAANSSTALDMENWYLNLRNTCLEKIRRMQIVFPNDTVESKKYCKTAFDGWSCWNVTLAGETSFVPCPSFITGFDPKRRAFRQCLENGSWYKHPETGQSWSNYTTCIDVEDLKFRDVVNTLYMSGYFLSLTALLISLVIFLTFKSLRCTRIAIHVHLFTSFALNDLAWIIWYMYVVGDTKVLMDNPTWCRALHIALQYLMLANYAWMFCEGLHLHLALVVVFVKDDMAMRWFYSIGWGLPFIITAAYATIRGSTLEDTLQCWMNESHATWFLTVPVLVSLLASLGFLGNVLWVLLTKLHWNSANPAPIGLRKAVRATLILIPLFGVHHILLFMRPKATSPAEIFYELFSAAIVSLQGFCVSILFCFANVDVHGAFKASFYRLQRRGTRQNMTATTHNQSQSKDVYI
>Bt B4 DH44
MATEGNGTHDKKFELELECTIKAHLDKEKGLTSPEFCPRTWDSLLCWPPTRPGSVALQPCFSELNGIPYDTTQNASRLCGVGGEWVNHTNYADCHDLNQQADDAGIVVTTAIYFAGYSISLIALCLAIWIFLYFKDLRCLRNTIHTNLMSTYILTDFMWLLTITSQMFLQTDQVVCAFLIVILHYFHLTNIYWMFVEGLYLYILVVETFTRENIKLRMYIIIGWGIPVLIVAAWAVAKSLAPTDLQVETGSSIMRHDCRWMSPHAYDWIYQVPAVLVLGINFIFLISIMWVLITKLRSANNAETQQYRKATKALIVLIPLLGITYVLVIAGPTTGVSANIYAYVRAVLLSTQGFLVAIFYCFLNTEVQNTVKHHMERWREARELGASGRRYTFSKDWSPNTRTESIRQAVQLTTGDHRRESLQKARINHE
>Bt LGRs1
MFLKDLEEVILADNKLVHIHPRTFLYNGRLKRLSLQNCGLATLPTDALRPLSHLASLQLDQNHIESLEANSFEQFSQLRNLRLDGNNFRQVPTDALAPLSALEALNLGNNKLKQIPVNAFRGLRSLVILLIKRNQISIIEDAAFVNLTSLRILELDDNALVQVPSALSKLTSLQELSVSGNKIKYIPNGVLQNAQGLAKLELKGNPLIGVHPHAFSFLPKLRKLILSEARDLKEFPSLNGTKALEILRIDRASITTVPVSLCTMCPRLKSLDMKSNNLSHIPNLNECKDLRVLDLAKNKIKEISENAFHGLSKLHDLLLSKNFISAIGKDAFFGLVRLQVLDLEANQINDIHPEAFLGLTHLEDLNLGNNIFNELPTAGLERLLHLKTFNNPNLREFPAPENFPRIQTLVLSYAYHCCAFLPLISANPHPKAPLHESVIFPSDNEFDMTLWNSSLTDIWPQLQNLSKKFGTQINELWDTFGSDFTYPGNLPAYIEEYFEEQESKQHHFEGPTGKIQCLPLPGPFLPCQDLFDWWTLRCGVWVVFLLAMLGNGTVVIVHCSSRSKMDVQRFLVCNLAAADFCMGAYLGILAFVDASTLGEFRKYAIPFQLSWWCRGGGFLAVLSSELSVYTLALITLERNYAITHAMHLNKRLSLKHAWYLMTCGWSFSVLMAALPIFGISDYRKFATCLPFEVTTGPESLAYVVFLMFFNGVAFLILMGCYLKMYCAIRGSQAWNSNESRIAKRMSLLVFTDFLCWSPIAFFSLTAIFGLQLVTLEQAKVFTVFVLPLNSCCNPFLYAILTKQFKKDCVLICKGIEESRVTRGIGRCRHSSNFSNRQTPANTNSLVDRSSRDHYPHIHQPCSCNVRLLGDKSSSQPLGSRHWLFQKLRWIFCFSRESNVKHITRSDQYAYQIAEIQQKQHKRASSVSSSDNFSSSRSDSWRQNHHHCGIPMRLLDPKRRASSWIVTRKTSQDSNLSSSRNDSSGSANTASTSVSRVSRSSTSSEARSKPRLTRQSAIVDDPELPNSPARLTVRFLTTIPSAAETSMQMEEDGVPCYAILHTTPELSQGAANNASQNETARILSRSKQELSPSDRRSPS
>Zn A1 
MESSVTEVSEACNLTTANSTSGLDRDEALAQAEIATLATMLTVTVLGNFAVLLALSARPRKKLSRMYYFILHLSVADLCTAFLSVLPQLAWDVTYRFYGGPLLCKIVKYGQTLGPYLSAYILMATALDRYQAVCHPLAYCSWTSRRSRAMVWMAWVFALIFCIPQVVVFSYQEVGPGVYDCWATFVKPWGERTYVTWYSVSVFIVPLSVLAATYSSICREIWLHAGRSPQSQEGNCSPLISRAKMNTVKQMVAVLALYVVCSAPFISAQLWATWDTQAHTKPFFTGATFTILTLLSSLNSCVNPWIYLAFNRELVRLLKQQLTCRGRETSSYRGASGGSGSSTGTPGDTGVYKRKSFTKHGNSVVVTKTTFIEDNSCRGVPSSGSRCSVDTIRERRSSGQRRISQLANSLFVRNSALSVAASTCCRAESEDSDVHKNTFRYDTAGPYRGLNRAGAIRKKSNVEASNIQPGFESVANERKYYAYSLTPKKEGNSLSGNRIIKIGDPAKVGVTNQVMALLHNEPEVGRRMQVQF
>Zn A2 Corazonin
MQSRIPQFTDVVPFRDGSTNFNSSSLTDPRLFDSDVSTQDVSPEELLLLIGLPGMSDVGMITALPAEECQRIISLNASLWTLLTVYANSSGEFKCLRHAPEFTNKIAVKTAVLTVMAVLSFVGNTWTIASIRKNRSAKRSHQSWSAVYTLILHLSIVDLLVTLFCLAGEAAWSYTVAWVAGNAECKIFKFLQMSSLYLSTFVLVLIGVDRFVVVKYPMKSLNTARRLNRLIIFVWVLSLTLSIPQLVIFHVEKGPFYEDFYQCVTFGFYTEPWQEQLYTTFSLVCMFILPLLIIISTYVSTIITISKSEKMFKAEVETGGKHVASEVNRRRIIHRAKMKSLRISVVIVVAFIVCWAPYYIMMIIFMFLNPDEHLGEDLRNGIFFFGMSNSLINPLIYGAFHLWKPKKSKQNDSRRIHGWPQYSKQHECY
>Zn A3 AstC
METLSTSWYSTDDMAVSAENVTFNSPSTAVDSEEESSAWMTEMWNWTTVNSSGGNNTYMPHCDAEKPILIIIITQVLYSVVCLVGLLGNTLVIYVVVRFSKMQTVTNMYIVNLAVADECFLIGIPFLLTTMSRQSWPFGKIMCKAYMTTTSINQFTSSIFLTIMSADRYIAVCHPISSPKIRTPLISKVVSLTAWTASALLMVPIFMYASTVDREQTDTSCNILWPESEHISGQTAFTLYSFILGFAIPLLLIFVFYFLVIRKLKTVGPKNKSKEKKKSHRKVTKLVLTVIAVYVLCWLPYWITQMALIFTPPNVCQPIISFTIFLFAGFLSYSNSAMNPILYAFLSDNFKKSFLKACTCAAGKDVNATLHMENSVFPRRHHRQAGSERLRLPLGGQGTGVTKSGTSADEEGERGPLVSKADHSTTAITMTSRSNITVSSDNKESTSKESGRKETMLRNGQEPTQV
>Zn A4
MTSCKNSFLTCIASICYLIVISPVLLVLCDKNELNSDYSGKEHDQVHGLEANVQAQFSNNHFNNEVTQSITPSNNGEEYSEVEKQGDEFIDKNVTYLPIKQNKTDGNNETDADYDYDYVESHNIFNWSELIPTLVVYGATMVIGIAGNSLIIFTICRYRRMKSTTNVFLASLASADLLLITICIPVKVAKLFSYTWSMGFFLCKGVHYLQNVSAICSVLTLTAMSIERYYAIVHPMKAKYMCTISQARKIIFGIWVASFLLAVPNLFSQEHALVGMKYKGFYCVQTMDMPSLWRFHEVYMLLLILVIPTCIMIVAYGSISWEIWHVMQRRYDMTSGQALNPSGGRSGVESFPLRYSKRLQRGMSSNASSFRESIKKANAIRSEEEHNTVKQVIKMLVAVVVLFVLCWAPLLILNVLYAYEILSKYSNDGDNKNIQSAFTVMAYSNSCINPLVYGFMSKNFRESFYKALCRCCRGGRVPKRNTSVSQTRTTSVRFGRSVSISTAPY
>Zn A5 
MTPVNVTATEAEPLLSAEFLVLLSLYGVVLVVGVVGNSMVAVVMCTQQTARMRNNLMLSVCVSDLLVCALSGPLAAASNTYHSVWMLSHIACKLTAFLQILPVTASLLSLTALSLDRYASVKHPRSFTQLRPPSHAMVITMICVWGGAALTSSPVVVVNFAGTGGQCEETWSSPMWRTSFTICHLGLVYLAPCLTVAVCHFAVGHKLCEVSLTAAAARGQLPLPMPILRRPKHVIIVASLANDAPSKVIPYRGGDLQDDDDSSENEDLALQIRADLDDLRPRFSTQRKLSQIQRREGGPVKLNKLQRATRSERSIVRANRRLRRPPPPCPRPPLVKTASRQSLHSRRHLANMLAFQVAILAVCWLPYVGCALCVELCPSSDMETASSLLPFCLLLGHAHSAINPALYWLLNRQSLQLPGCVGSQHRLLSGKLRIFRLPDFHRNSAAAAPSSTNEAALGPFHPRYINFRQPQPQRFPTSHFLQ
>Zn A6 CNMa
MSGSNAFAGNETNYTDTEPGWTYLVERIELCYSLALIILGTLGNCISVLVFFTTKLRKLSSSFYLAALAVSDTGFLIALFISWLNSIGVPLFNVSGVCEVDNYLIYVCSFLSAWLVVAFTVERFVAVRYPLRRPSMCTVARARVVLASLTALALTLNVPNLWSVQIEVFNNKPICSVNPQFTVLATITNHVDFVVTFILPFFVIATLNAWISLMVWQLARVRRVLTLTSAVPSHGQRRRSQGQAQHAAQSPNSETKVTKMLLVVSTVFLCLNLPSYVIRVHVYVQGFKSASEDEGLIILQHVAQVFFITNFGINFALYCVSGKNFRRAFCSLCCRCLRRRFESSQVTVLSEYARSSGSVAHRRGAALNGFQAPWNEAHELLPLSN
>Zn A7 Ast A
MSQHDEMDISGTVTSPPPLGVGIGGLRYHACGNSSGNLSDFGAFCSNITESVNGYGLHPLPEPHSLQLIQKVVSIVVPILFGLIVLVGLFGNALVVLVVAANQQMRSTTNLLIINLAVADLLFIVFCVPFTATDYMLPFWPFGDIWCKIVQYLIVVTAYASVYTLVLMSLDRFLAVVHPITSMSIRTERNAITAIVVTWVVILLASVPVYLSHGEVTYTYSSAEHTACVFLEADPINRPDGYHKLLFQSIFFATSYATPLALICGLYLWLLVRLWRGAAPGGHVSAESRRGKRRVTRMVVVVVAIFAVCWFPIQLILVLKSADKYEITNISVMIQIVSHVLAYMNSCVNPILYAFLSDHFRKAFRKVINCGSAPNAQTGPRYHRTSTLQQAQANGRGPNNECCENDNKSALLNASKTTRVNGSSNRDIL
>Zn A8 AKH
MTMPTAESTAMTDGLTDDMKFNDGHRMSIFTYSILMAVSAVANVTVLVNILRRRRALRFRNNYMFMHLAIADLLVTFLMMPLEIGWNATVSWKAGDAVCRIMSFFRTFGLYLSSFVIVSISLDRCFAILRPMSNVVNVAHRGNMMLTVAWSLATLCSIPQVVIFHVERHPNVTWYEQCVAFNMFPTKLHELTYRVLGMVMMYGLPLAVIIISYACIIAEIFRRYQLSPDDSFRRSSLVFLNRARNRTLKMAIIIFVVFFICWTPYYVMCLWYWIDEASAETVDQRVQKGLFLFACTNSCMNPIVYGYFNFRSGRGSGYAAPGGRTGQQLQHQNIVALSASTTGANSRRGSNSSSICRNNSNQNMWKNSHRPAHMPRINSKETDHPATQTTSSNMTDKPKTQQTTNNKEEEHEQPRPTSETNNCSSRTSPTVERANDTTLTTVVCR
>Zn A9 SIFamide
MSETFENATCVLFSAMTNSKNGSLNAFHGSGIDGSVHDEPGSGLNESILNATAANGTDPIPFYRHSFAMTAMYCFAYILVFAVGLVGNYFVIAVVYRSPRMRTVTNFFIVNLAVADILVIIFCLPATLLSNIFVPWLLGWWMCKTVPYVQGVSVAASVYSLIAVSLDRFLAIWWPLKCQITKRRARFMIFFIWVIALTTTIPWALFFDLVIIFNDAPDVQLCVEVWPDALDGTLYFLIANLLFCYILPMILISLCYILIWVKVWKRTIPTDTKDAQMERMQQKSKVKVVKMLVAVVILFVLSWLPLYVIFARIKLGGDVEMWEDDILLVATPIAQWLGASNSCINPILYAFFNKKYRKGFIAILKSRRCCGHLRYYESVAMSSTTSMRKSSYYVNNNNSSTRRPPGQDTSVSYIFNNTGV
>Zn A10
MSGVMVTDAGANSSYVYGNDTTGGWGLRSFFTFYSQFGAGRTVAAGVEIGFLLLTFLVSLVANASIALAVLRYREMRTVTNCFLLNLAAADLVFALGIPAVVATRLTQEWVLGDTACRILPYSQFVCGFVLLWTLTLISMDRHRCIVVPPYRSRLTPQLATLLTAVTWLIAAILFLPVAFWFHEQPTNAGTICTLVFPMSHTVNFSICFTVPVILLACLLPMALLVYHYQRIFQKLLSTRSRWAVPCVVINPVSTDCSGADTPTVRRDSELSFVGSLVMPWTRKISTTSQQFMSPGRNGSMSQHEELRLNKHLRVVRVLLLNVIVVLLMWLPITVVMFLIYVDGRRPYEDTNFFLRSHHFIWSLVVALLNTVVNPLLYGVLSENFRKCFTRLWFGGRGSSDNNGCRRNDLSKSNQDALNEYGVNGTSRTPSSGRVNGYPQGIPPKPQKKISMCSIGSVLETPSGVQEV
>Zn A11 SIFamide-like 
MDTSNECHPNRSFCDWWPNMTSAEVYNVSRIGPTTVTYVVYKFRHPLSVTVFFCVAYALVFAVGVVGNCFVVGVVYRSPRMRSPTNLFIANLACADLLVNVLCLPFTLVGNIMSAWIMGWVICKTVPYLQGVSVSASINTLVAISVERCLAICYPLKWQMTSRACRVVVIIIWTFSLTITLPWAIFFGLKPLEEGSDVLICTESWPSPHSGNIYFVVAHLVMCYLFPLTLISLCYLLIWRRVCRRTLPGEPHSHGGVVDLMIHRSKVKVIKMLLVVVISFALSWLPLYVLFTRVKFGGPFSSETEEATIHSLLPVAQWLGASNSCVNPILYAFFNRKFRIGFKEIITSRSCCSTLRYNNEFRASVNSSFSCRTNTKNGSVLMTRMTITKSKGGKSVRRTRAGSLHRHNSASAAAVQRINKNNEQFRKSYSRTCRNSISEAGENHRIIKSSSGSHLNATSV
>Zn A12
MKGCLRLSVLRPASFRKQAPVKRDSKRVYHITRATVTSELVLCSEMAKELSDVLRLRNSNDWANLSALIRRHLNENDISGLIDYPSLDMVDPPVKTALVWIYSLTAAFSVAGNVTAIAVLSFGKRSSGDLRAFLINLAVSDVTMAVFSIPFTYTIFMLGRWIFHPLFCSVVIVMQHVSAVVSVYTLTAIGIDRYKAIMHPFERRFTKLRTKLILAAIWVAAVAVSGVQLRVARSERFKYAGEWHWDCGEQWGSREDGQSYTMVIFSVTFVLPLLSLAFTYTCVGRRLWLRASPGNADPMRDLAQLRAKRKIIKMLVTIVVLFALCWLPLQTFLLLYYFVPGFDSYQTDDERKVYALSYFACHWLANANSMVNPFVYCFMSDNFRADLKDLLTARARKTRDSVRSGSTRTTVSQFQRCGSGSMASRNWTTGAGNVVLKDYRQTCSFDCQQDYTSQL
>Zn A13 Myosuppressin
MAFNTSVVTNQTRSTSNTSFCPGLADFSLGYRLHGYVSLVVCLFGSVANSLNIAVLTRREMTSPTNALLTGLAVADLLVMLEYIPFACHMYMPQGAWRSATDRYSYPWAAFVLFHSNFAQVCHTVSIWLTVTLAVWRYIAVAHPQRNREWCCMKTTIAAIVSAYIVSPLLCIPLFLAFSIHPKNAAVDKYGQIVRTSKDMGDAKNMTLYIVNISELGKANGNLLSHINFWVYSVVIKLMPCAALTELSRRLICALLQTKRRRQQLTSGSARVLDKQRQTDRTTRMLLAVLLLFLLTEFPQGILGLLSVWFGENFFKNCYQKLGEVMDILALINSAINFILYCTMSRQFRSTFSLLFRPSMFDRWLLVPQHNENVDNNGCTTANNMTLVTQV
>Zn A14 Myosuppressin-like 
MNATSRPLLKHSRYSLAHLLRILFIMDRLSGNSAFNNSLADLNDLEEDLLSSTLPETQSLLEQFNITDIEKILNMSSRPVSVMTQCYCSGPMREVLVSYKSVHGYLSLIVCIFGTVANALNVAVLTRKDMASAPINRILTALAIADMLVMLEYIPYACYAYLVLPGELNMPYKWAVFVLFHSHFTQVLHTISIGLTLVLAIWRYIAIRFPQRSHILCSDKRCNMAIGIGYTLPLLVCIPSYFMFKIQATVVLENDQLIVLYHVGLSGVAKEDDELLFCINFWIYGIIIKLLPCAILTVISCWLIKALYKANRRKQALKGLNNCNSASLLSSEKRIVSKSERRTDRTTKMLVAVLMLFLITEFPQGILGLLSVALGRCFFRTCYYLFGEVMDILALLNGAINFILYCSMSRQFRTTFALLFKPRMLTKWSTPASQTDVQSTYV
>Zn A15
MTSLALGVPLIMVTVLGLLLNGYILLVVVLTKQVQTANNLLLLHLGIVDSLLCALFLFFSAPSMLRGWSWLGTGAPCGLHGFLFTLLHPVALWTVCGLNCDRYYAISAPLHYGTMVSPRKVAMGLGAAWLLAFILCLPPLFFVAPYSYNPGLSGCAPDFGLGDGAIWYSAIYTVLTLVLPAALILGCNIKVLMIARYHRHRIASAIFEVTLSAQVTITHQRNPFHPPVLSAGGKFRGRSAISTVLQLLGSLLVLYFPYYSVILWESSSTTFLAANKIGNAVRVHPHLVTLASTLLTCSPPVNGLLYGVKSKILRKTFQNYWRKQMSKSEMIQEIQARTPSACGSRRPSLTPLGILSRPSTSHLQRRLSEVLLDPHRTGISWNNSNRPRIQRIASELNWRPSSTSGLGISLTGINNATGLPRSRSFKDQQSHAVSCNTLQVPTFDNDSVIDGEISKTYRSIRAAVISKKTGRGSLEGVSSLCGNPVQLTHSSPSSANLFLQRVFGIGNSHFYDKCQRESCSPSSKRAAAIQTVLATTPRRSPRILITRAFSEESDKSQTAPGTPSRGDMGRQYSTSTTSLLDRKWRKMLYEEAKGVDDGSDICSAASSDTESFQHLDIGTSVISSQGNGNIRSSKSSLSSTEDNSRASSGRLYFSLDGTSAAPLCCDAVSASEGTSDDGDTTQQQTQPSRHPPTSYILSWPTTRRKNMATSNGELPPSSSTRVHLARSFADITNTPEFVL
>Zn A16 AstB 
MAGNCTNMWESNATVVTYLNVTCELPIRYAQPMYGYVVPFLLVITIIANTLIVVVLSKRHMRTPTNAVLMAMALSDMFTLLFPAPWLFYMYTFGNHYKPLSPVGACYAWNIMNEVIPAMFHTASIWLTLALAVQRYIYVCHAPMARTWCTMPRVLKCVGIIALLATLHQSTRFVDRVYKPLEVRWEDDKVVTVCQHIWANWVTYINLDVYFTFYFCFRVIFVHVVPCVSLVVLNVLLFRAMREAQLKREKLFKENRKNECKRLWDSNCTTLMLIVVVTVFLLVEIPLAVVTVLHIISSSVTEILDYSIANVLILFTNFFIIVSYPINFAIYCGMSRQFRETFKELFVRGTVTTRANGGSSRYSLVNGPRTCTNETVL
>Zn A17 Proctolin
MADNHTFQAGEGEVLSAQFRDASRFWIQRVLVPLVVGIGVLGNVVTIVVLTRRRMRSSTNVYLTALAVSDLLYLIFVFTLSLKHYPNTHESSFRWYWQYYGFGTWFTDATTYTSIWLTVSFTIERYIAVCHPMRGRLMCTESRARKVIILVYVFCFVTTVTTALEYEATEIPDSRDNATQVYSVELTKVYHNKTYRAVFYWFTTITFVFLPLILLGIFNSFLIHAVHKSQQQRCRMTQVEQSESIQTQENKITITLIAVVILFMVCQIPTAIALIYNLFHKPQEKSDAENICLGLGNIFNFLVTINAACNFMLYCALSDKYRRTFLLTFLPCCYQPPRPSRHNTAFSSVYDGPSVLRRSVHTSSVHVSAPGCDNGKMYRS
>Zn A18 FMRFamide
MNNSNTLDLRGVLYSESDDEDKRKILYEFVTNGVILNVIGILGIFGNIISMIILSRPQMKSSINYLLIGLARCDTVLIITSVLLFGIPAIYKYTGCLFLYYFKVYPHLVLILYPLALIAQTVSVYLTLTVTLERFVAVCHPLQARSLCTYGRARLYVILIIVFSTLYNLPRFWEVQLVELSYESKYNTTLYEVNMTELRVNPIYITIYIHWLYLIFIYFLPFTSLAVLNAAIYQQVRRANQERQRLSRLQKKEIGLATMLLCVVVVFFLCNILALVNNVLEAFYGSPLDQVVATSDMLITINSSVNFIIYVIFGEKFKRLFLKLFCSHGWMGIGGRDSPDANTHDDSVVSNGDGRNYSLRNSHMYHLHRTGTAIIRNGSTTSRNSNSMHCSTRIPHAPSPGPCVYYPACGSEWENENTTTTSLNKL
>Zn A19
MGSLESLLPEREDASSCSAFRNSTSLVIQHPGEEADDDPRDETLRHYSYGVAMPAICCLGILGNVLNLVVLTRRNMKGTAYIYMRGYSAAALLAILFAIPFCLRLRIYKDSGRWNNLPQAFYHEHLELFLGNACLGVGVMMLLALTVERYISVCHPGRTQPLIGPPRLIVCLIPLLTFLIYLPNAFRYELRPCLLSPGGPLFYQREDNKRLLDSVIYSTYKVVLEVVFKVGPTVLLAALNMRIMIVYRRSCERRRRMILCRTSSSDDDPRTFAEERRLILLLGSTSILFLVCVSPMVILNVTLSQRNLSMYSYQVFRAVANLLEVTNYSMTFYIYCLFSEDFRNTLLRTFGWPWKRDAPTAFQDAHSAVVAKQLMATKLNATPTLTTASASNNNATVMCLPVVPNNTAQKLWKGFKRPIQGTCGYVHNGSASV
>Zn A20 CNMa
MPKSNDHEVEPLFRIMNLGDLLHQLSRLHVPSMDNSSHQYDVYLLRRLRAHNVSWWNSSWPDMPSNYDPASTGDVVPDECFPFLGVLDFFHLYYIPTIILTGLVGNMLSCVVFLNTHLKMRSSSYYLAALSAADFGFLATLLLVWLNSNVGVQVFNKDGWCQGLVYISSVCSFLSVWLIVAFTVERFIAVQYPLHRPHMCTVARAKAIVACLAVIALLSHLYSFVTAGLVRQEDGSDVCDMLEEYRETMRIINIVDSLVTLIAPLILIIVMNTMIGRNLFEFRRRFRQNPETQAPREGTSMERSDINLNQLHTSSSNNRRPPSQQSFHSSKSNNSRQMQPKNNHPESVTPSNGIHVRTSNRNLVSTRAQQNITKMLLLISTVFIMLNLPSYVIRLYVFVCFSLWRQQTPASLWCLQQFFMLLYYTNFSINFLLYSVCGITFRRCMLQLIRKKLKSLSRYHCNPQQYT
>Zn A21 Capa
MSASDFLLLGSSDNDTSLGSMNESIEQYLGRTLGPKRLPLAVVLPITVTYVVIFVSGIIGNVAVCVVIARNRSMRTATNYYLFSLAVSDLTLLLLGLPYELGIYWQQYPWVLGETLCKLRALGSEMSSYTSVLTIVAFSTERYIAICQPIHSYTTSSPRIALRVIVILWCVSLVSATPFAVYTKINYMQYPPGTGSAHQIPESAFCAMLDNARPSYWPMYELSAFLFFLGPMVIIAMLYIRMGITIRRRMIKFPGEAKHLDSRTKPIIRMLAAVVVTFFLCWAPFHMQRLFYIYGQQSSNFDKVNEWAYYITGCFYYFSCTVNPVLYNVMSAKYRLAFHKTLCCGPSDSGKNKEASSFKNTTVVYVNSHLDNCRFVC
>Zn A22 Sulfakinin
MEVMNDNSIELMDSDFNVSYDNSSVFWGGFIAATSYPLFTITGGSVGGITNISNVSVGGSNRVSVFESDLIIPLYVVIFVLSIVGNSLVLVTLAQNKRMRTVTNVYLLNLAVADLLLGVFCMPFTLVGQVLRNFVFGAAMCKLISFFQAVSVSVGVWTLVAISLERYFAICRPLKSRRWQTQFHAYKMIVMVWLASLIWNSPILVVSRLQAIKVTGRHKCREEWPSKSSERAYNIFLDAMLLLVPLIIMSLAYSLIVSKLWKGLRREIRHNSSCRRQLERTSSSATVNEVVMTGNINGGSTTGNAVITPLRHHRLFSANPSQQPILPRQATAATAVCSGTDGNHRTATSVKLWLFKGMVQARLPSSNDVASGRYRDRPGSLSTGKTVAIPSQQTTTSAGPYNAPPETSRLIGSSARNGTTCREEKDPRGHGSAVDGDDVIAPPGESPNTYTFTRHAIRSNYMDKSIEAKKKVIRMLFVVVAEFFVCWAPLHVLNTWYTFNPDAVYRTVGSTGVSLVQLLAYISSCCNPITYCFMNRKFRQAFLGVFDCYRCWSLYCCCCCASDVGPLRSSRLGGLQRDGAVLGGLGGNNSDVSGNDSTVFVGRASVGVRSEVVELEAEDRV
>Zn A23 NPF
MELWNASSRLSTLPQRFLHLREATTGDSPARLLQHNITAYIRNVSWVLNETIDQGLLEEFARNRVVEDPAFSALIFVYSVLIVVGAAGNSLVVCAVARKPAMRTARNMFIVNLAISDLLLCLITMPLTLMEILTKYWPLGRYPFVCKMLGTLQATSIFVSTISITAIALDRYQVIVYPTRESLQKLGAVIILSCIWVAAIILASPMFFWRTLNHHDIHLPSIGIDYIEYCLEEWPVEHGRAYYSLFSLVVQYVLPIFTVSIAYSRICRKLKYRYVNSSAVGSSSKNKGCTVSTNRRKLKDDKRMKRTNSLLVSISLIFCISWLPLNIFNLVVDYWNPFGEDRQSMMIWYAVCHMMGMSSACSNPLLYGWLNDNFRKEFKEILASVCPCIPVEAVRERVGSLRSSVSKRRRKHRGAGGSSGGVTAGVGGSRSLGGRESTRNDECLSAMDQEETAIDAGAARNYRRGPETMTTENGLQGDTEMTVLTKA
>Zn A24 AT
MINVTGGILPGTAGPMLPSDLFATVLTNSTAMMENISSLIPTLSSSKYASTDHSDYPSASVFSSDMANTSVPVDHLDYDENSTDSCSNEYCISDDDYLNMIENHIFPTAYEWVLIAFHTVVFFVGLIGNALVCVAVYRNHSMRTVTNYFIVNLAVADFMVIFFCLPPTVVWDVTETWFMGTALCKIVLYFQTVSVAVSVLTLTFISVDRWYAICFPLKFKSTTGRAKTAIIIIWLLALAFDIPELMVLQTRPRKELRIETHFFTQCLPSWSDRSEMTIHVMKAVLLYTLPLIFMSVAYCQIVRVLWRSDNIPGHTETMNYYGTGACNNSLSAIRRNTMNTNANNTTEGQLRSRRKAAKMLVAVVIMFAVCYFPVHLLSIIRYAMNIPTSDAMVAVAMLSHWLCYANSAVNPVIYNFMSGKFRREFKRTFLQCRCLYQTTTSSPQSGHFNNRVSTACEYPMTASAAHGSTSVRSGSFLPSSAGSNSRRQGRSYLANNNETSSSRF
>Zn A25 RYamide
MDPNFTFTSNYSYWYNSSFNISCENGPGGVDTSPCYQAAVYIMYCFIFMLALAGNGLVCHVVQSSPRMRTVTNYFIVNLAVGDILMTLFCVPFSSVSTLLLQYWPFGAEMCHTVSYSQAVSVFVSAYTLVAISVDRYMAIMWPLKPRMSKRHAKVIIGVVWLVALGTALPILLLSNLSQPHSWAFGWKVMFAPFPLNMSCSCCSMMLMVLQYVVPLLVLVFTYTRIAIVVWGKQIPGEAENSRDQRMARSKRKMIKMMVIVVIIFTACWLPFNILMVALDNNSDLASWSGTPYLWFAFHWLAMSHSCYNPVIYCWMNTRFRAGFCTVLDRLPGLRRLFPLNVRHRHSNTSSVTTGVALTGVDPTESSVLQRVNTCTTYLSTRRKHQYLSNDCASPARSGTALLKGCPPTAHYNGHRRLSRLDSYPEDQI
>Zn A26 Tachykinin
MNESLENFTTTLWPNESYSLNYNVTQEDHNQFILPLWRQALWSLLFAGMVVVATGGNLIVIWIVLANKRMRTVTNYFLVNLSVADAMVSALNVTFNYTYMLNSHWPFGTLYCKISQFVAVLSICASVFTLMAISIDRYMAIMNPLRPRMGRRTTLCIALGIWVVGTAMSMPNLLFFTTFAHEFSDGGTRVVCYAEWPDGPSIESYQEYIYNIMFMILTYFLPISSMSYTYVRVGLELWGSQSIGECTQRQLDNIKSKRRVVKMMIVVVLIFAVCWFPFHMYFILTSFLPQITNTKYVQEVYLAIYWLAMSNSMYNPIIYCWMNSRFRRGFKQVFSCCPCIHLAPETLSRREVVTSRYSCSGSPEAQCRIIRNDSYFELMLLPSMERTHPVLYARLRSRGRKPFA
>Zn A27 Natalisin
MGDAIDDVSLYNCTASLLMQLDSSVNANSVWTLNRSQVVDLLEVALTQTDSSAQWTALRDFISECLLPAQRPYDLAWWQKLMWAVVFGAMLVVATGGNIIVMWIVLAHRQMRTVTNYFLVNLSISDLMMSLLNCIFNFIFMLNSDWPFGAAYCTVNNFVANVTVAASVFTLVAISIDRYMAIVRPLQHRMSRRRARLALAVIWLASGLLAVPCLLYSTTMTKRYANDQRRIVCYMRWPDGSYPTSMTEYMYNLVFLGLTYLVPVTAMAVCYTLMGRELWGSRSIGELTQRQSHSIKSKRKVVRMFILVVSIFAFCWLPYHGYFIYAYHNNSIAASSYVQHMYLAFYWLAMSNAMVNPLIYYWMNNRFRVYFQRIVCQCCCFRRKDADSLELQPTKHTANSQSELARSRSERYRDQLRGSSIHWRRRTEETQVGHMTTPLPCNNGVNCS
>Zn A28
MEDNSTEVWYSEAPTPNYSTHLDTYPIVKGFLDSQWVLQENIMLITLYLPLLVLAATANILVIVVVIKYHYMRSVTNYFLVNLSVADLLVTLICMPVAISQAVIKLWLYGEFMCKITYYLQGVSVGASVFTITAMSIDRYLAIRHPMAFRKIFNKTTTLFVIVLLWIVALSIFAPVIWVRQVETIDIGEPNMDLPGFCIEKWPDNQERLVYGVLCFVFVYAIPGFVVVLAYSLMGLRLCAISPPFDGPGNEGMASTRQGTRLVRERRRVARILLLLAVLFAFCWLPYNVLAILFDLGVNKNIKLFSFALLLGHANSAINPVLYCFMTRNFRRAVRELVLCSRVSLAARQHQRCNIRAPPRSATTSSGYDSYHSPHRRCYMLHTLRRAQATSDGHAPPHAATIHSINQQHYHHKERETPEMLLQEQKQLYYHHHYHHRLTNASSTRATNSTRATTLTDNRY
>Zn A29 ACP
MMSAEGRADTAYSLPHSVKMNDSVSPTAHDSKYNISASAVSPIGSALILLQGTILEGHSSLNHKNKSGSSGGIELYVDSSGLLLNETGEGVEAHSLPGLSDNARSVIAVYCVLFTVAAIGNLSVFLTLLRARHRKSRVSLLMTHLAVADLIVTFVMIPLEVGWRVTTKWLAGNFACKLFLFLRTFGLYLSSNILVCISLDRYFAIIYPLKVSDARRRGKLMLLFAWFTSLLCSIPQSVVFHVSEHPENPTFYQCVTFGFFATPRQEMAYNLFCVVAMYFLPLLVISFAYSRILCVIVSRSSDTRGKQQDPGERTNGRMRLRRSDMSNIERARARTLRMTVTIVVAFVWCWTPYVVITLWYMFDRDSAQQVDSRLQDALFIMVVSNSCVNPLVYGSYTTNFRRECKLCFGRTFGDSRRCRSPGASSNTKSKTDTEHNSYGAHSKSFVVSALTFALKAFKVLSYRMTYSECVSFLASPRSASDFRCSHSETCQRCSMCVTHLSRQLFTKAKWQMKSEEWKTTFYPLQISAMTNCC
>Zn A30 Trissin 
MGSNASSDSMADDNSSRAETDQYIFDRTDVRVIFITLYSIVFCCCFFGNLMVILVVSFSRRLRSITNFFLANLAVADFCVGVFCVYQNISIYLVSSWMLGDALCKMYQFVHSLSYTASIFILVVICTERYFAIIHPITCKQILTPRRLVMVMVVVWVASALYSSPRFIWVGTVTTNLSNGQSETICITQRRKYDSKLFDMINFTVLYVAPLAVMMVLYSLIAVTLWHSSRGLERQYLSNGAACRGGSSSLRIKFEKRLLSDSQVTINRVGSGCSGGSGATGVFRGKPSTGGSSLIAESYHASSSQNVLRARRGVVRMLMVVVLAFALCNLPYHARKMWQYWSTDYDGGSTFSSLFTPLTFLVSYFNSGINPLLYAFMSRNFRKGMRELFCCSVRGGGRGRGSRHHHTSSFMRRSSTRSTTKALSVTANPES
>Zn A31
MCVHMSVTNDTNCSSDYTSEPSTPEGNFNFSDGKSYDVEVDIRAGCHIIMSQNNTYDNFDYNKHFFPNEIWIQKADWEIGVKTAASIAVVILGIVGNVLLLSAVLRNRSMRTPTNLLIANMAVADLATLIILPWVFICMDCFQNYILGEVGCKAQGFLECSLLFTGVLNLVAVSYDRLTAIVTPLEARMTVHGAHIVMAFTWVTGVILGLPLVFFRIYRERKWKNFNETYCTEERAVMSVYWYVVILFVVWLPLILMILCYSALFFKLDRYERKVLRREHPISVSYKTKVARTLFVVVVVFVLCRVPFTALIFLRADLHEGTQTINQVVDAYNTLWFVSHYLIIVNAATDPIIYGLTNENFRRAFRTSALARWLFGTSVAEPVLRTPRPPMDRLEPRNLFLKSASANHWFSSPGQMKS
>Zn A32 sNPF
MSETASMAINQSLYFMVSTVETNCSDFFDSNCRSSKNDTVEHYDIIHDHAVQALFCILYTTIFVLGVFGNVLVCYVVGRNRAMQTVTNFFITNLALSDILLCTLAVPFTPLYTFLGQWIFGRVLCRLVSCAQGISVYISTLTLTSIAIDRFFVIIYPFQQRMQLITCIIIIFSIWMFSLIVTLPYGIYIRHRFLDGRYYCEEFWPSEDFRQLYGALTTSMQFVLPFIIIAFCYIKVSLKLNDRARAKPGSKNSRKEELDRERKRRTNRMLIAMVTIFGVSWLPLNLVNLLNDLYIPIGSWKYYNLCFFMVHAIAMSSTCYNPFLYAWLNENFRKEFKQVLPCFVPSGSRSSASGAMGRTGGWRSERTCNGNETMQETLLPTSVIHRAGSVRIQMATDAPTPGKDTDEHVLPVQNKVSESDWRCKVDHVDVETVLVPAATYSTGDDSVHLQLTIAGDNSSMSSPKAANSLKTEIKDTAQLAGILRETL
>Zn A33
MNRLINTMDNYTNGPDSVEIYYPREATIFASICAVVFSVLGVIGNLITAIALLRCSKLRHHATTAFVISLCMSDLLFCAINLPLTASRYINQAWVLSSTLCKLFPFFFYGNVAASLLSMVAITINRYILISYHSLYDKLYAPRYISLMLVFVWVFSFSMMVPPLVEVWGYLGLDPPTFSCTILKKDGKSPKKMLFVLGFILPCVVIITSYSCIYWKVRQSRRNLQAHNSAVGPKPNNAAHQFLQRREDIRLTRLMLIIFCCFLLCFLPLMLVNVADDEIHYPTIHVMASVLAWASSVVNPFIYAGSNRQYRAAYRKLLCCVSSQGRGDTGYRTGAPAGGGSVTHSHSGSGKTFITDTFQYNAAADKVNIVRANGND
>Zn A34 Capa
MEVSEFSRVNIAFLGTDNVSRFAVMNETMEEYLVRILGPKHLPLSVVLPVTIIYVTIFVSGVVGNVAVCVVIARNKSMRTATNYYLFSLAVSDLTLLLLGLPYDLGVYWQQYPWVLGETLCKLRALGSEMSTYTSVLTIVAFSTERYLAICQPIHSYTTSSPRTALRVIAILWCVSLLSATPFAVYTRINYVEYPPGSSYQVAESAFCAMLDQAVPSHWPMYELSALIFFISPMVIIIILYVRMGVTIRSRMIKFPGETKHLDSRTKPIIRMLVAVVITFFLCWAPFHMQRLFYIYGKQSPNFDKINEWAYYITGCFYFFSCTVNPVLYNVMSAKYRLAFRKTLCCGNTDRSSSTEASTFRDTTVIYVNDHFDHCRCGLDIIHRHSS
>Zn A35 GPA2/GPB5
MAADRRCVVFGCVITSLSLGVLAADNATEADSELTLEPSITPGGWHVASECTCYNSTESEPECRCRGPAFTEIPANISSFMRRLTVSDAGIEVLKATALRPYRTFLKDVTLMNVKFLRFIEAGAFNDMKHLRTIYIYQAPALRVISPSVFHVELPHLKILRIVHTSLEQIPDLSQLKTNSILHMIDLENNLIKKVPSGALTVKAEQLLLEYNVIEEVEGLAFNGSQVAKLSLKGNRALRHLHPDSFAGLRSLRYLDLSKTSITHLPTSGLQELDVLWLEDTQTLKVFPSIYNFEYIKEAWLTYPYHCCAFHFPATHDPAEYARHQDLVEQRCSEMTTPAPPGEEGRRRRLATADQTNDTTPGWGGLGAAHSSVPLPSLESHGTFHQSGVKLQGKVHALCGNLSKNYRDVTCHPAPDAFNPCEDLMGNWGLRCAVWLVAVAALVGNLSVLLVLLSSRFRMTVAKFLMCNLALADLCMGIYLLLIACMDAHSIGAYFNHAIDWQSGAGCQVAGFLTVFASELSIFTLTVITSERWYTITYAIHLNKRLKISTAGKIMAVGWVYAATMAALPLLGISGYAKTSICLPMENQDPADLAYLVTLLSFNGLAFWVICTCYGRMYCSIRGGQDAVAALTRSDMTVAKRMALLVFTDFACWAPIAFFGLTALAWHPLIDVPHTKILLVFFYPLNSCANPYLYALLTQQYQRDLFILLSRYGLCSQRAARYKGAAGMGPQECNIVGTCTGRVRRLTGSRPNHRGSLFTTVTSMDSPVTRPGSLTAVPESAKQDTTVELLPLSDNERQCQSPQGSCSDNRNSVPSNHKSTTLL
>Zn A36 ETHa
MIFCFVILGIGVAGNIMVPIVILKTKDMRNSTNIFLMNLSVADLMVLLVCTPTVLVEVNTKPETWVLGEEMCKIVPFVELTVAHASVLTILAISFERYYAICEPLKASYVCTKARALIICLLAWLFAALFTSPILLIAQYDPFREYLDGSLVPACLTEVNTFWSTFFFIMIISLFFLVPLLVLIVLYAAMARHLMADPVTSAVKDLESTNTRARKQVVLMLGTVVLSFFICLIPFRVFTVWFIFVSAEQVHSLGVEGYYNILYFCRTMLYLNSAVNPILYNLMSSKFRNGFMRVCGLRRRDAVLLRRGTTSTSAYSSTRRCNSFGMTHRSSTEFSWRSASRYSVDSTQSSSPRSERRLRSTSFRRSVMIRTSILKRNGSCIQDDVMNCIEMRPCPESFV
>Zn A36 ETHb
MIFCFVILGIGVAGNIMVPIVILKTKDMRNSTNIFLMNLSVADLMVLLVCTPTVLVEVNTKPETWVLGEEMCKIVPFVELTVAHASVLTILAISFERYYAICEPLKASYVCTKARALIICLLAWLFAALFTSPILGVADYHHELDLDGSTVAVCFTQADTFWTAFFFILSIVIFFVVPFVILLVLYTIIARHLMTHTGIIAPPCRYGSYTSGTQHTALRYRKQVVVMLGTVVLSFFLCLMPFRAFTLWIIVAPEEAVFSLDIEEYYNLLYFCRVMTYINSAINPILYNVMSSKFRDGFTRLCGLTSRNRAEVYLGRKGTLNTVSTTTTTNCSSGLQDSIWRRSVKMTLPESRTFKRTQSTHCGDVKGINNATCILLRSKSHLVCSTRNNVVRTGDEDGRRGHEESYV
>Zn A37 CCHa
MSLSNSDPFYLLEECPPVLNASCVLDENCTCWNFSDPGLDGVVTLKDETEYVPYNKRPETYIVPIVFALIFFVGVVGNGTLVLIFIRHRKMRNVPNTYIFSLALGDLLVIVTCVPFISTLYTLESWPYGEVICKVSESAKDVSIGVSVFTLTALSAERYYAIVNPIRRHVAGRVSTKPVTQFTTIGVWALAVLLAVPAAVFSYVPEISLNTNKTIKICHPYPEELGKVYVQTMVMVKFLSYYAIPLIIIACFYIMMAHHLILSAKNMPGEMQGLSSQIRARKKVSKMVLAFVIIFILCFLPYHIFNLWFNFNPKSEEDYNDFWNVFRIIGFCLSFINSCINPITLYCISGKFRKHFNRYLFRSCTKGRHTLSLRGNSGTMCETSSHTLVHFNSTMRKQCQPKDNISVTTTHTALFNLDKN
>Zn A38 CCHa
MGVIIETNITSDMDSYLTDSNSTLQPAVYINANGTNTTQIPYVDYAERPETYIVPILFALIFVVGVLGNGTLVLIFIRHRNMRNVPNTYIFSLALGDLLVIVTCVPFTSTVYTVDTWPYGELICKMSECVKDISIGVSVFTLTALSADRFFAIVDPMRKLHTGGGGRRATKLTILTAIFIWILAIACALPAAIASHIRILKINDTKSFSFCYPFRVSWGEVYAESMVIAKFIIYYAIPLIIISFFYLLMARHLILSTKNMPGEMQGQARQIRARKKVAKMVLAFVIVFAVCFFPQHVFMLWFYSDQEAANEQFNGFWHAFRIIGFCLSFINSCINPIALYCVSGTFRKHFNRYLLCICCRRASGSGRGRSVGGSNSCRASVTSRRHLGTITSSRRYATCTKSTWDSSTIAHYRSSTKRKHTLANQPTEEISITTFMNGGLLGNAKEMHTED
>Zn A39
MRLKDANPIPDKVLNVIAQLFLGSKNDTGMDFSKPHLRPSVARVFPLFVFLYTLVVIVGTASNLAVIWTVIKHRLYRNPTFGYIINLAIADIVKCVLVLPISLTILLVQNWIFGSFLCYFLPMLQDIPLHVSMLSFLLIAVDRYRLMLDPTKPRMPSFVCALGTWLLAVCIVLPYPIYISYLDLGNYIQHFDGVGICAVNLEDDMQEYMRGLFIVMYVLPLTVILYLYVRISRELKVQEGPLAVMMYEARTRADRSRNGSSCQQFRGSQQDCDDSQFSCPAHGDLYEAEMDVSKEKRNQKYLISMVTIFAICLCPLMVLRVAKLALIETYENSGHFDITFTLFVWFAFLPTCTTPCLFASWRMSRIAKERLRGYFRFSNRKLRGGCDTSREGQQQRSAHVHNMAYTENVAGENGICIADVMHEADRHYQQDISSS
>Zn A40 Tryptopyrokinin 
MEWPTSLTNSTSPSAMDIPAREDVTTYFSELLPTADNGSTVASVGMATLNLGPVRDPLYIVIPITSLYFLIFFTGVVGNIITCVVIARNKHMQTATNYYLFSLAVSDLVLLLSGLPQEIYCIWSRYPYVFGEVFCVLRGLFAETSANATVLTITAFTMERYVAICHPFLSQTMSKLSRAVKIIIIIWIVAIVLAVPQAFQFGIVIGNTPDIVMCIVKSPIFAHSFEISTLVFFITPMILITVLYALIGVRLRHSNMIMKCAAVGSLNCKHDSHPLTTASLHRPRQRHPETGKHRKTACCRQHQIQCSRRVIKMLVAVVVAFFICWAPFHAQRLFAIYGMGKAPAPVILKIYEIMTYISGILYYVSTTINPILYHIMSLKFRQAFKNTLVCCCRSQEPKGQGTRRPYSKIFRSGHRGSLGTSTAGQDSTEYSGNSVREEVLLSGPGSNGSSVKDFSGTRKCFRIQERNYPSGSRGQDFNWVTPANDQNNTDPNSRRSFSVVVSPTHCNENGIKSVPAEDPNHQTTQTSQRSIVTKIPRKSNVIIKQKSKRSGWNIFRNLKTSARFVDDNKKLSVSYSFTPTSPNHYSEPTQTMNMVPLQRSGSVNSLRDAEDGLAVTLRQEC
>Zn A41 Pyrokinin
MLVVHEIPGTDFNVIPYPDNATFFAELNWSISTLPVATLTNASASPVSLANLTSTWGPKRDPLYVVVPITVIYAVILLTGLVGNVSTCVVIARNSHMQTATNYYLFSLAVSDLLLLVSGLPQEMYYNWSRYPYIFGEAFCVLQGFAAETSANATVLTITAFTVERYVAICHPFQSHTLSKLSRAVRLILLIWLLAMGLAVPQALQFGVVYEQLPGGQVLDAEHTVCAVKRVVIPHSFEVSSLLFFVAPMTLISVLYALIGLQLRRSSLRSRGGSVRLRTGVGRRSPQQMAQDGRKNFSKNAQIKATKHVVKMLVAVVVAFFICWAPFHAQRLLAVYASGSNDERPSASMIIVYHTLTYTSGVLYYLSTTVNPVLYHIMSYKFREAFKDTLARYLGRRRPRRETFHSSFKYYVSTAGKSGQKYDAADV
>Zn A42 CCAP 
MEDSTAAWNLNQTFQNESEINSFYFYQTEQFTVLWILFGSIVLGNTAVLVALLLNKSRKSRMNYFIMHLALADLSVGLISVLTDIVWRATVVWYAGNAACKIIKFLQATVTYSSTYVLVALSIDRYDAITHPMNFSGSWKRARILVVSAWLLSFCFSVPIVVFYEEKEVQEATQCWIEFPHQWQWQLYMTLVAVTVFIVPAFIITACYTVIVLTIWSKSKILTPGPRKGRHMKNGEHVSLDEQSSRRASSRGLIPKAKIKTVKMTFVIVFVFILCWSPYIVFDLLQVFGYFSKTQTNIAVATFIQSLAPLNSAANPLIYCLFSTHICRSLRKIPPFVWISCCWPNEGHVTDNHGRSLRYAHTNTDSSSVTDTFTSTSTRRMNTLQSSASNKPSVRHVQLRLPSASNSTNANTSSIQTTALIL
>Zn A43 CCAP 
MWKFEGYTDNVVDLLNINIGDSEDMEIIHPLPESDRIT+TEQFTVLWILFALIVLGNSAVLVALLVNKRRKSRMNFFIMQLALADLSVGLISVLTDIVWRITVAWNAGNIACKAIRFLQCVVTYSSTYVLVALSIDRYDAITHPMNFSGSWRRARLLVAVAWVISAIFSVPIVILYHEKPIQGRLQCWIDFSEQWQWQLYMTLVAVTLFVLPAVIISACYTVIVSTIWSKSKQMLRHQQLQQEDHDSRRASSRGIIPKAKVKTVKMTFVIVFVFVICWSPYIVFDLLQVYGHVPRTQTNIAVASFIQSLAPLNSAANPVIYCLFSTSIGRTLRKIPPFSWVAAGLVACCPTTQPQSHRDAGDHALLAASTHWSSRRRKTHRPRRPHIDAVARGAAGGGIV
>Zn A44 Bursicon
MWQHHRTARNQNIAAAVFAITIVVVVFSSLLAVVSASYLKRVEGTDASPAAVTPLTYYCSYDTCHCSADFRELTCRGVSFTRVPTPLPTTLVKLILSDNALERIHPDVFANNKHLKRLSLQNCGLTAVPVHTLHLLPRLTSLNLDQNSIQTVDPSSFKGLPMLRSVRLDSNKLTAVPTEALTPLKMLEILNLGNNMLTSIPVNAIPDLRNLLILLLKRNQISIIDDDAFMNLTSVRTLELDDNLLTHIPVALTKLTSLQDLSLSGNRIKYIPSGILQQSPGLTLLELKGNPLMGVHPHAFSSLPNLRKLILSDARELDVFPSLNGTASLEVLKLDRSSLSAVPSSLCHTCPRLKSLDMKSNKLTKVPELGSCKDLRVLDLASNQIDSLEGNPFKGLSLLHDLLLCNNVVRTVPKDAFHGLPSLQVLDLENNGIQMIHPEAFLPFTQLEDLNLGNNLFPVLPPRGLDRLLHLKTFNNPNLRDFPSPEHFPRIQSLVLSYAYHCCAFLPLVPGDHPARANLQEAVLFPGNNQFDMSLWNNSLTDIWPQLQNLSQKFGTQINSMWDDFGSDFTYPGNLPAYIEEYFEDQENAKVAGTDAPPGKIACLPLPGPFLPCHDLFDWWTLRCGVWVVFLLAMLGNGTVVFVLIFSRSKMDVPRFLVCNLAAADFFMGVYLGFLAVVDASTLGEFRMYAIPWQMSVGCQLAGFLGVLSSELSVYTLAVITLERNYAITHAMHLNKRLSLKHAGYIMACGWSFAVVMALLPLFGISDYRKFAICLPFETTTGPASLVYVVFLMFINGVAFLILMGCYLKMYCAIRGSQAWNSNDSRIAKRMALLVFTDFICWSPIAFFSLTAAFGLQLISLEQAKVFTVFILPLNSCCNPFLYAILTKQFKKDCVLICKAIEESRVTRGIGRCRHSSNFSNRQTPANTNSLVDRSSREQQHGHPHNAQTCTCSTKLLNDGNAAAATRNRRQQGVSPRQWLLLCLNRDRESRHRPRSDQYAYQIAEIQQKQHKRASSVSSSENFSSSRSDSWRQNHHHCGIPLRLLDPKRRGSSWLVTRKTSQDSNLSSSRNDSSGSATTASTSTWRMSRSSASSDIRTTVVSVPPESSGSRTRSKPRLTRQSAIVQDDSDPPGSPGRLTVRFLTTIPSAAETSVQQDEEPGSPGGCTAALLHTNELSNHSQPYYAILHATASQGDTPSLQQITIHTSPHTTLDTGPSRFPSRVPPSPPQLPFLSSGLRQQPVTSQSSPQLSSLASEVPPSSVEDQTSHPPSPAVSTPPRQQTPSPTQRKTSHDDN
>Zn A45 Relaxin 1
MILIIVVMAQVFIQRAWRLSTAQDSTIFLQVLIVLILIRGSSAGSNACGYGEFRCNSSRLCVPQVRNCDTRPDCPDGSDEWNCSDELGLRFWDHLYRKQPAAELDGQLSDCYLGNWNSSQCVCVGKSVFCNNAGLSRPPAGLTSHELYLLDLTGCSFPVLNSNVMTKLPDLHTLVLSYSGVKLLYAGAFSTVPNMHTLHLDNNHLETLPEPILQSANVLDTLILSYNQLSRIPREAFQNLHNLRELDLRHNLLADVDGSVFVPLTSLEKLFLSENRLKSIPRFTPLPALQELSLTHNRIGWIEPRAFSQLPLLQNLYLSWNDLRLLQNDTFSKLPHLLILSLNGNKIRNLEVEAFSEVPLLESLNLQRNELKRVDNQVFHRLQKLKHIYFDEFRFCSAAVHVRVCEPRGDGISSLQHLLDSVVLRASVWVMAILACAGNTLVLLGRLVAREPNPVHSLYIKTLALADLLMGVYLMIIAGADWHYRDIYIKHDFQWRHSSICNACGVCQNCLVQFLILTLITSDRLASVTRPFDRRQPSLCRATLLVLVLWLLAAVVAALPLCVETVDYFGVEFYGGNGVCLPLHVQDPFADGWEYSAAMFIVVNTLALLFISCAYWRMHRIVRSSGLSLRSTQDRQDHALAQRFVVIVATDCFCWIPVISVKLAALAGATIDQQLCAWLAVLVLPVNSALNPILFTLTTSFFKNQISRLLHSCRSCETGPSPDSAASLSNMQLNVRKRYPSSQPPTRSSTLRSHGSYKSIQGTAV
>Zn A46 Relaxin 2
MQCRRSVVCGVGLISIVIMLASVTFFLSQDSGPCTEGTFPCGNSTVCVPQRFICNGHNDCPNGEDENVYTCTDIHGNAFVQEVVLQRKTQQHNKKCHLDRIPRGCTCTDMTRVFCRYLGLSEVPQDISTHVTRLILANNSIKLSRDSFKRYNNLELIHLGWNQIDDLPDGVFEQQQMLIRLFLTNNKLTFIRAGALKDLTHLKWLVLQDNNIVDIDMEALTYLNLTWLDITRNRLTLEGKYFPELPQLKQLILDENAIEEIGENTFANLRALQSLDLNKNRIRHIHPNAFRNLHCLEELDIANNQIQTLAPTVFHNLTAIMKLSLTDNPLRSIPTELFSTAKHLKSLQLGNIVIDNIAIEMFSHLTALEFVYFDKFYYCTYAPAVRICRPNTDGVSSLKHLLVKPILRATVWMVAAVTCVGNGMVLWGRFSSRDENKVHSLVIRNLAVSDLLMGIYLLVIGTQDSQFRGIYHKEAHNWMTSWRCTIIGMVAMTSSEVSVSVLILVFLSMERFLLIAVPLGGHQNMSMKTTCLSLSVIWTAGLSFASIPVLYWKNSTRFYGTNGMCFPLHIDDPFFMGWQYSAFIFLGVNFSGLVLIAILYTWMFVSIYRTRQATPISSVGDFEFVIRFFFIVLTDAGCWAPIIVLKLIALNRVHIPADLYAWVVLFILPVNSAVNPLLYTFTTSKYRVQLFNFEWNRVSQRRLVSQRQSTADTGCSYMSSNRVMVQNKNGDNNLFSLAPLINGGSQLQPGATKGI
>Zn A47 GPA2/GPB5
MIYMAVVCILAHGLVAMTESDWGATVRSGNEQAAMTFSGDLWWCDCWNMTEEDEAVECRCKGTGLLDVPDNLYTGVQALLLSGLGMRTLKNNSLQTYKDSLQDLTLNEMKLLQGIELGTFSTLEHLRTIYISEAPLLKELPAGIFDGLTDKFLSLRIMRTGLEYLPDMSHFSQGSIMHMIDLEGNRIREIKPNSIRVKAYQLILNYNAIRSVDGWAFNGSEIAKLSLKGNRDLSILSSEAFHGLKSLIDLDLSETAITRLPTGGLEGLDVLRIQDTESLKVIPSVYTFKHLKEAWLTYSFHCCAFKFPARHDPTRHALHQAYLAKVREKCPKDYDETRQRNKRSTTHTVWIGAVPDLISSSPDYVPTLSYSDLWDPTYEDGRSFGPISAEGYQPLVDGGVQSDQDPPDGEHWHSNAEPIKLNAGNDGPTLDHGTFHQTTADVARKLQAICGNLSTSSIHVKCSPEPNALNPCEDIMGFTWLRVSVWFVVVTAVVGNLAVLLVLLSNVFDLTVPKFLMCHLAFADLCMGAYLLILAVMDVHSSGVYFNFAYGWQIGAGCRVAGFLTVFASQLSIYTLSILTLERWFAITYAMYLNKRLRLRTAAQIMAGGWMYSITMASLPLFGISSYSTTSICLPMETRDVKDVAYLIALLVMNGLAFVVICICYAQIYLSLGRDTRRCGSPGRSGATTTTGEMTVAKKMALLVFTDFACWAPIAFFGLTAVAGYPLIDVTRSKILLVFFYPLNSCANPYLYAILTAQYRKDLFLLLARYGLCMKTAQQYKLTYSLATTNNSNQVPLVQRSMILISPQNPQTSVTNANGGLHAEAFV
>Zn A48
MSSGQLTPLFISVVVFSIWIVRTFASTNKPVLSSGVRTVAVPGGNVMVPCNSSEAVFHCDTSACVPHSSLCNGIPDCYDGKDESVAQCGCLPNEFRCSNSCVDLVRRCDRQPDCADSEDEQGCETYVCPVTHFKCNSHFCIPGDNVCNFVDDCGDGSDENKCSHRKCWNAEFKCHNGECIRPGFVCDGTQDCKDGSDETDCGPEMFVVCGDGSKVHRYYWCDGWPDCPDNHADELNCQNCTGVDEFLCPNGRCIRRANVCDSQCDCVPNPLESALHQPCADETDCDTYYTNIYGIHLCNPSLTLNCIEPNQNRDKDRCIHPEFICDQTNDCQNGNYLSDEFGCPNGMDVIGESIVCADNRSLPRALRCDFKWDCLDGSDEQNCEPRVCTEGEYRCRNGQCVNLTQRCDLQFDCWDKSDELDCDNEPCLEGKRKCFNGGQCVAESLWCDFIVDCPDGSDESNCDLTLPVCGPNQFQCNNSQCIDASLRCYNSGNPRYGCADGSHLIGCKNWTCPPDTFKCRNGPCLNQSLVCDENIDCPGTWVDEDGCLFACSNVEPRCECHDIHINCTNLSLDCVPPDIEEEITWFHLADNLINSTFSEDSFVHLDRLLYLDLRNNSISGIPPLAFRNLWRLLTLNLQHNCIKILSNSSFYGLTNLSNLHLQGNGIRMLEAMAFYGLSSLILLDLSWQRINNISQGAFVGLRSLVGLDLSHNEISYLVDGTFIGMPHLLSLDLSSNAIKVISSNVFRSVASLNKLVTDEFRFCCLARHVEVCLPLPDEFSSCEDLMSNLVLRICVWVLGVLATLGNILVIGWRMRFKHTNQVHSFLITNLAIGDMFMGSYLLIIAGVDARYRGVYFIHDLAWRSSELCNLAGFISTFSSELSVFTLTVITLDRFLVIIFPFRVRRLEMPKTRLLMALGWLAAAILSGLPLLHIDYFQNFYGRSGVCLALHITPEKPSGWEYSVFVFLFLNLISFSIIALGYLWMYVVARTTQQAVQKEQRASDNAMARRMTLIVATDAACWMPIILLGVLSLGGITVPSQVFAWVAVFVLPLNAAVNPVLYTISTAPFLGPARRGLRTFKRSCKLSLTTDQRRTYSSTLGSTFANNCSHCDVDCNLYPQLEQTNGKLQEDREGCHCIDGDEVDMERDVKHEANLLALTKRRMTTHRWRSSSYCNTTNVTQRSTPGPTVLWQSGSCRRTNASIDTAVSAHGEIIPLRRLHSDSRSNGNK
>Zn A49 Pyrokinin
MMSEFEIDTVDNGTYNSFDDYADLFNSTPQPFSSRVYNGTERDNLTRYDVVSKRDPLYILIPITVIYAVILLTGLVGNVSTCVVIARNRHMHTATNYYLFSLAVSDLLLLVSGLPQEMYYIWWRGYPDMLGETVCVLQGFAAETSANATVLTITAFTVERYVAICHPFQSHTFSKLSRAVRLVVLIWLVALGLAVPQAIQFGVLQRKAEDGTEVALCTVTSELVQHAFEISTLVFFVAPMTLITVLYALIGLKLRRSRLLPAAKRASVGSSSTDKGNDCAFAGKGSSPQNYVIRMLVAVVVAFFICWAPFHAQRLLAVYARANKSDSPVLLTVYKTLTYTSGVLYYLSTTVNPVLYHIMSHKFREAFKSTLADPCGYNRKASVTQRRPTCGVLRRQQTSRHMSLQQNCQLQGHRNNSDDPQKHLLTPSFANTEQQKSARNETRQQAYQQRNRRCSGDDEEQSFALIERRLHGRPAESSVDTIMSCSLPTYVHRPMGWTNSGQTTVTTSLGKLSLKEGSNSCQSETALPVSEETTARDGSLTINGHCKLSKLDPLVTEDCKIKIFDDIAKYTEGKNSIISQERRKLKCHSNCVEPPRRNSITVITNRLKAVPHAGTIGVLAKKLSCLPLHGNAKIIITEQQHGTPGHVSADSAKSTISNSSLQDLDETEFIGSELAHYMGQLNQQRLVH
>Zn A50 leucokinin
MNCSDQDINSNISKFKYNVTYEGEGLYDVPASIIALLSIFYGTISVLAVAGNFLVMWIVARSRRMQNVTNCFISNLALADIIIGLFSIPFQFQAALLQRWNLPHFMCAFCPFVQVLSVNVSVFTLTAIAVDRHRAILNPLSARPSKTKAKLIIATIWCLATALAIPMAAALRVTYVDDPDPSGIVHVKPFCQNVHMSEVAMLSYRIVLVLVQYLTPLCIISFVYARMALRLWGSRAPGNAQDSRDANLMKNKKKVIKMLVIVVALFAICWLPLQTYNVLAYIYPEINQYRYINIIWFCCDWLAMSNSCYNPFIYGIYNEKFKREFQQRFPFPIRGCFTRANTTDNDMDKSQTLQTRASVRSFDRNRSCSARAQLQCSLLPPNNSFYRGVAIRGSTRKPDTSNNGGVAIELYVSPDKQQKSGHSSDMEEL
>Zn A51 NPF 
MDDRLQSLTPESNPHFNSSLQQFPLFNFSLDEALRILLSERQREDRDLGGQAEVALIIVYALLMVAGLVTNLLVSFVVARRAQMHTARNLYIVNLTVSDITLCVICMPSTLVAILRRQWTLGSTLCKLVPALQGTNIMVSVGTITAIALDRYLTIVRHCRRDGRLQTRRRVMLSIALIWLLAAAVTAPVCYFQVVEAVTFQRVVLYEACIERWPSRRARLLYAVCLLLLQSVIPTLVVATVHARIASYLSAHASTQKDSRRARKELERNRRTTLLLTGIAVLFAVSWLPLGLFSVLVDLLVTPTAPASPRGLYVALAACHVIAMTSAVSNPIVYGWLNSNIRREFLHLLPARCACATHRRSSNDRAKATAIGVATEDVTTRTQLNHFSVAPLNYGPSGVQQTAAAESMVLLTTSNQDSLKLKESSEVSVL
>Zn A52 Ast A
MADDTTIHPPPVAGIPALRYRSCLNTTSNLSLAFCVNETVTDEPHQQSLQLIQKTVAIVVPLLFGLIVLVGLIGNALVVLVVAANQQMRSTTNLLIINLAVADLLFIVFCVPFTATDYVLPFWPFGDIWCKIVQYLIVVTAYASVYTLVLMSLDRFLAVVHPITSMSIRTERNAFTAIGVTWIVILLVSVPVYVSHGEVTYTYSSAEHTACVFLEEDAVNRPDGYNKPIFQILFFATSYVTPLALICGLYLCMLLRLWHGVAPGGHVSAESRRGKKRVTRMVVVVVAIFAICWFPIQIILVLKSIDMYEITNASVMIQIVSQVMAYMNSCVNPILYAFLSDHFRKAFRKVVNCGPWGSGGTRYQRASTTIIPHQANGRYDGSKSTMLTLTKTTRTNGCSAVNDIL
>Zn A53
MASSMSIGDQASSSAVFATPVMHDPSPSLAQNLQLQTEYDNELSRFSRPLLDFAATMTVLIMVVGILGNLLTIVALIRCPRVRNVAAAFIISLCVADFMFCTFVLPFSSSRFIYGTWIHGDFLCQLFPFMRYGNIGVSLLLIAMITVNRYIMIAHHNVYNRIYKKLWIGAMIAFCWMFSFGMQIPTLLGVWGIFGLDKKLGTCTILNDSNGNSAKTALFIIAFLIPCCVIICCYALIFWVVHKSESRVREHAVGSHPKAPKSKSKEHRDLKTKRNEWRITKMVLAIFLSFVICYLPITIVKVADKDVHFPGFHVLGYIMLYLSACINPIIYVIMNKQYRQAYKTVILWRRPRLLSLTPVGSSYGDKSNDGQSRTMVSQVSIAMAPIVLSKKSEELPEVFDDNL
>Zn A54
MDDVLLCEVVLALIFLTGTAANATVLLVLYRRPALRTLSNRFVVNLLCTNLVSTSVLLPLALLNAIEHPVGEGVTAGMCAASVLAVFLISLDQYCAVVDPLRYHARISKARSVGLMLAAWSVACLLGVLRGAGEWSEHFDYRSTFAAVFIAVVFLVPFFAILWMYVCIYSAAHKNSKRTRRTGSGPIASATGSHKCRVSNASMFLYREETRAARVSALVIVMALVCWLPYVTVLGLRTLTHVPRYVHYASVTLLVSAALVSPCLFPYRNRRIQREARRLLGIPRRDKDGRSRQQKPQVSSEEGTNRQIGFLASCVREPAKGELVVIPDSALAVDTCRSSFSSGGSSSTQGTSSIMDTD
>Zn A55
MLGPTYTLVADPENQEDGPGDASLALQATALTVLSVVASGANILVAVVFHRRPALRSPSNRFVLSLVLANLMTSMIVIPVLLIQVLHREVAALWWVRQVSSGLMTVAVTAAIFSVLAIAVDRYNAVLSPLHYAMTITTQRSRAMIAGAWGVAGLLATPPFMGALVSPVPATVLVHYTNCTTGVQGEVFRLTYALVLVTLGFTLPLFALCWIYARMYNAAHRNSERTRRHSVSANPGELVCSRPSSRGGSLDSPVPPTSTGTPDNFRRSWKNPPLTVGLAKRRSSNASFSALLFREEGRAVKTAAMVIVSYLFCWTPYFVTLLIDTWGGVGTAVDSYSIEPNHVPEPFRSLSLMTALSSGCITPFIYVFRNEAARNEALKVLLWWRPRGGKYVGNVSRCSRDIETYSNNGKPVASGNGFGPPPVHQDNFALRRQSLSYGDSISVQSFHIPTTTLSSSSECRHCPDSTSATKGPGTADFIATYEVIESPNADETKQNPTDSGDDLSATKHTTRTRRESVTFRLAFLPQRRCQTCVRQNSDSSSGSGHPLVRQSDGTPPVMRPTISNPVSSLVKMTVSQRRRQFLIGRQGSSGEELTPGSEPETPRHDMLMGRQLLDHEEEETLPDIPQQFFTQNNNNNVSSSKIKDSVMLELEEQRNNPVRTEPTSTAVFQVRTVLVPVGAT
>Zn A56
[?]ATHFIIPALIIRTASGLHPSRPRDLSDPGHGTTLSPPQIQDFKGPTVNDYNAYYTEERASWYRCWHACYVIWRFQVRNATAVFIINLSVSDLMFCCFNLPLASSTFWQRAWKHGNLLCELFPLTRYGLVAVSLFTVLAITINRYVMIGHPRLYPKLYKKQYLGLMVACTWVFGFGALITTWFGKWGRFGLDTRIGSCSILPDSHGHSPKEFLFIVAFLIPCLAIVICYARIFYIVRKTAFKSRLTTRHNTVTANQSRSSGAATSSNNPDGKVRRGEGYEAVTKLLKMILVIFASFVICYLPITISKTFKDSIDIHGLNIAGYVLIYLTTCINPIIYVVMSSEYRQAYKNLLMCRSSSQEVALPQQQP
>Zn B1
MLVFRLLSSFFMTQAVLGCLPSRERKEITPAELLQIFIDNQNRRLEFEKKQCTGAQRSRNSPENSTYCDVMWDGVMCWKPAAPGTIVTQSCPDYVIRFVSEGAAVRQCSDNGSWSLDNGNGCTPQQNATHVVRIGPIEDSVLLKRWMPVLKIVSQVGYSVSMVTLAIAFFILSTVKKLRCPRNMLHLHLFLSFIMRAFITLLIDILFVKGVGLSKDVEVDEGGLVDFKTDRNNWECKALTSISNYCIMANYFWILMEGLYLHNLIFLALSSDTSAIILYVVLGWGLPVLFVVLWVVARLKLEDTMCWTTHDNQHVFLLIRLPVITSVLLSFALFVNIVRVLLVKMKSNVCLQRRKWRYRRWAKSTLVLVPLFGVHYVLFIWMSPSQQVNETLEIVCLFCDQLFASLQGFFVSLLYCLLNSEVRAEVVRKWRSYRHKNEQPKRGSAQSLPLGLHSTFTVSRMYNGGRGRLESLSTASGVVAPQTFGQDIISAVP
>Zn B2
MERLHVLSPEEQVKWLNSKEEACLSGISNNLTATPGVGPLCPQVWDGIMCWPPTPAGKTHEQACAEYFAGFDHQANASKLCLSRGEWFKDEKNTTWTNYSLCFSFPTITVPVNFSEVDSNPLISGYFPALKTIAQVGYAVSLSTLVIAFCVLASIKKLRCPRNMLHLHLFVSFIMRAFMALLKDVLFVGGVGLRMDVVEKNGSSYFYDQDNLLCKTVTTVWQYCIMANYSWILMEGLYLHNLIFLALFSDTSAINLYVLLGWGLPALFVLPWVVGRIFLEDTLCWTTNTSKLLFLLIRGPTTFSILLNFILFVNIVRVLLLKLRASVCDETRTYRRWAKSTLVLVPLFGVHYTVFLGMSYSIGVHPGVEIAWLFCDQLFASFQGFFVAILYCFLNGEVQAELKRQWLHSGNLRGVCCRPLRPGRCYSTTDCSSVSMGPASASGRKLRQSGKRLSTSFVGINPNSRDTSAPNASEATAALGFNSRWSPLECKLPECHIEMGNINTH
>Zn B3
MPREGLRVLSPEEQLKWLKAKEETCSRNVSRNPSASAGVGMFCPQVWDGIMCWPPTSSGKTHEQRCADYIAGFDNQANASKLCLSRGEWFRDENNKTWTNYSSCFNELTITVPVNFSDLDNNPLISGYFPALKTIAQVGYAVSLSTLVIAFCMLASIKKLRCPRNMLHLHLFVSFIMRAFMALLKDVLFVSGVGLRMDVIEKDGSSYFYDQDNWLCKTVTSVWQYCIMANYSWILMEGLYLHNLIFMALFSDTSAISMYVLLGWGLPALFVLPWVVGRALLEDTLCWTTNSSELLFLLIRGPTTFSILLNFMLFVNIVRVLLLKLRASVCDETRTYRWGRWAKSTLVLVPLFGVHYTVFLGMSYSIGVHPGVEIAWLFCDQLFASFQGFFVAVLYCFLNGEVQAELKRHWLHCGNLRGYFRSPLRPGHCYSNTDCTSLSMGPVGGSRKLRHGSNHLCTSFVDHNAEAHYTSAPNASEATAALGSNSRWYNSECNMSGSHIEMGRLNAC
>Zn B4 PDF
MDSDEYGIVTSVEIDHRCSQRFPDYNIPPGDLYCNWTWDSVLCWPPTKAGTTVSQRCPTDKGTDSAKFVYKLCTIEGDHRRWAGRGVGVYRQPQGWTNYTPCFIPEMMQLIKKLYAGSETAAEVKLAIAERTRTLEIVGFDHRSVSLAALLISLTIFCHFRSLRNNRTRIHKNLFIAMVIQVVIRLILYIDQAITRGSSGYYQDHRSPGTRPHYNQGVDNTPILCETSYVLLEYARTAMFMWMFVEGVYLHNMITVTVFQEDAHYCDHRVYTMIGWGAPFVMTAAWAVATGLKYRASRCWWGYNLTHYFWILEGPRLGVIVLNFVFLLNDHRIIRVLVSKLRRSRISELERARKAVRAALVLLPLLGITNLGNMTEAPLDRAVWTFALWSYTDHRTHFLTSFQGFFIALLYCFLNGEVRIAVSKSLSVYLSLRQSSKRKKCEMRWARLCCQGSQHDHRSPPRTAAPETRV
>Zn B5 DH31-like
MVATLQQGQIAYQLKASQRCSRLQTPQATYEQESAWCREEFDGLVCWPPTSTGHTATEPCPDFLQTANLSSVSRICGPDTSWERSDTLNYTSCGLDVEYSTALRQQYEQIQDHQVSSMSPVHSSDAQFLIELLQECHSRRNHVTLPEGLYCPLTFDGLSCWNYTVAGETAILPCPYFVAGFDPRRLAFRHCMEDGNWFRHPESGLSWSNYTTCVDMEDLEFRQLVNSLYMAGYLISVVALCLSLTIFFSFRSLRCTRISVHVQLFLSFASNNIMWLIWYKYVIADPTVVKENGTWCQALHVLLQYLMVANYMWMFCEGLHLHLALVVVFVKDRVVMRWFHAIGWGLSFILTVIYAAVRGSRPEDSQRCWMEDSHTQWILTAPVLISMVASTIFLVNVVHILLTKLHSASANPAPLSMRKAVRATLILVPLFGIHHILIPFRPEPGQPGEKLYQVFSAAVVSLQGFCVSCLFCFANMDVHYAMLPLLKQLFGSGFRRESAITAQGANTLTHSTRDLCV
>Zn B6 DH
MSDFDGVTMDNIEENSLKGFADNTSVHKEVECLLKGLESDDSGEGGSIFCPPSYDTLLCWPETQAGTLATLPCFEELNGIKYDTNQNASRFCHSNGEWDNYTNYRTCIDVPLEGQTETGVEMATTLYFIGYSISLVALGIAVWIFLYFKDLRCLRNTIHTNLMSTYMLADLFWILTLTLQISVQEDTTSCVVLVVLLHYFHLTNFFWMFVEGLYLYMLVVETFTGENIKLRVYVIIGWGAPVFIVILWAIVKSFAPAPTEPQVPTIDPGILRNCPWWSPHAYDWIYQGPAMGVLAVNSVFLILIMWVLITKLRATNNAETQQYRKATKALLVLIPLLGITYILVITGPAEGVPAEIYDYVTAVLLSTQGFTIALFYCFLNTEVQNTVRHHLERWKTARSLGGNRRYTYSSKDWSPRSRTESIRLYSQPANQYRKRESTVSETTTTTLVGGSNLNNGSNSISAKLSNGGSTVKVTSVSTLIVAENAV
>Zn B7 Calcitonin B
MCTQEGYCPANWDGWSCFDKSPAGTTQNKPCPEFIYFGQEPSCQQYSDKECDGTGHWDENTDYVPCSRDHIVLLRGRTSYHVIILFISIGTSLPALVIFFSYRKLWVTRVILHRNLILSIVIRNSFSIAVKSLIILDAISEERIGVMQSNPVWCRVISSMDRLAGSAVYSCMLLEGIFLHRLIAAAFRGEPKMTYYYLMAAGFAILPFAIWAFITAEYNDVNCWAADSTNNGYITDGPRILMLVINTLLMLDIVRVLWTKLRRVNTAKSGHIRRMTRATILLMPLFGVQFLVTLVRPSTKDCTQEEAYYYAFYTMDGLQGTFVALFYCYLNKEVHVQVLRTYNLFMARLYRLVGKDYEPKHRPTWAYSERRPTATSFIMPDDGTRPSVSTRADAGTQKDPHPHTRRPSIVIGTVSDILAQHEGARPPGTRIPRRSTAFPRNSSSNDDSQSSHLVPSQSHPTNSARQRKVSTISEEAQPENETVQTSGSSRSPSKAHDSDEDVQGSNQEKMISSQDSPFEDTSTATEDLNAGLSGHTPDTQAKQRSVTSGSETFA
>Zn B8 Calcitonin A
MLLTLTLITVALLSRVASENSSVRLCRLQDRLLPEMKFRRVSCSQCYKYMHESNFKPGMKAKLTKNMSLVIGNITVEASMSSDQLTHTFINEAATQKWRKCCIKAADCCKEMIEVTGIANGSDWCPGIWDGWMCWPDTPPHSTRQHACPTFIRFGTTEDNCELTVRKSCEGDGRWRGHPIYQNIQWTDYSSCSVHSIMERRLYIGVAAYTVTAVALLPALVIFHLYKQLHGHRIALHKNLFVSLLFNAVFEIWFKTGVLLTAYDDTNNGNKSVLKQNGPYCKLILLLTKYFRLTNYMWMFCEGFYLHRLISTTFAEERSLLLFYAIGWGFPLLPVLIYALLRIIDSDRDCWAMPTDPSEWVLNVPSLLSLLVNMIFLVNIIRVLVIKLRAPHHHEPSQYRKAVKATLVLVPLFGLHFGITMYRPQSGTCQWQELYVYLDILLDGLQGAVVALIFCYINGEVHALMRRSYRNFLELRNPSFSAGPCLGGSTVTTTQTAF
>Zn B9 DH31
MAVSSSTTEALPEVVQNISDTVSPLDKLLSERQEECWLMLNKTFSTGAPGLFCPGTFDGWSCWPETPAGSSAHAPCPDFVTGFDPTRMAHKECLENGTWFRHPSSGQVWSNYTTCVNMDDLNWRQQVNRIYEIGYLVSLVALLISLGILFYFKPLRCARTTLHMNLFASFAMNNALWLLWYRIVVNQPEVIVENGEGCKILHVVLHFFLMTNYAWMLCEGLYLHTLLVAAFISESRLVKWLYGLGWAMPLVPTVIYTSLRAASSDENDTKECWISESPYTIVLIIPVCASMVLNLIFLCNILRVLLIKLRAGPHVGSSRPSSTLLQAVRATLLLVPLLGLHYLVTPFRPSQNHPWEGVYEVTSAITASFQGLCVATLFCFCNGEVVAQVKRRWQHLMFRPRANSCTATTVSIVRSNGANGILMDEDNV
>Dm Kinin
MAMDLIEQESRLEFLPGAEEEAEFERLYAAPAEIVALLSIFYGGISIVAVIGNTLVIWVVATTRQMRTVTNMYIANLAFADVIIGLFCIPFQFQAALLQSWNLPWFMCSFCPFVQALSVNVSVFTLTAIAIDRHRAIINPLRARPTKFVSKFIIGGIWMLALLFAVPFAIAFRVEELTERFRENNETYNVTRPFCMNKNLSDDQLQSFRYTLVFVQYLVPFCVISFVYIQMAVRLWGTRAPGNAQDSRDITLLKNKKKVIKMLIIVVIIFGLCWLPLQLYNILYVTIPEINDYHFISIVWFCCDWLAMSNSCYNPFIYGIYNEKFKREFNKRFAACFCKFKTSMDAHERTFSMHTRASSIRSTYANSSMRIRSNLFGPARGGVNNGKPGLHMPRVHGSGANSGIYNGSSGQNNNVNGQHHQHQSVVTFAATPGVSAPGVGVAMPPWRRNNFKPLHPNVIECEDDVALMELPSTTPPSEELASGAGVQLALLSRESSSCICEQEFGSQTECDGTCILSEVSRVHLPGSQAKDKDAGKSLWQPL
>Dm Corazonin
MEDEWGSFDRLPSVPSASMDLETENEVVSNWSTLANFTRLVAGAAPEIVNYTLNMIDVGVGMATDISNLSVSTTPLPAYAISNSSSLAHTNSRHEAPPMAEQVPEHVMDHAPQLSRSGLLKVYVLAVMALFSLLGNLLTIWNIYKTRISRRNSRHTWSAIYSLMFHLSIADVLVTWFCIIGEAAWCYTVQWLANELTCKLVKLFQMFSLYLSTYVLVLIGVDRWIAVKYPMKSLNMAKRCHRLLGGTYILSLVLSLPQFFIFHVARGPFVEEFYQCVTHGFYTADWQEQMYATFTLVFTFLLPLCILFGTYMSTFRTISSSEKMFQGSKLANYSTAKLPTQTNRQRLIHKAKMKSLRISVVIIIAFLICWTPYYVMMIMFMFLNPDKRLGDDLQDAIFFFGMSNSLVNPLIYGAFHLCPGKGGKSSGGGGNNNAYSLNRGDSQRTPSMLTAVTQVDGTGGSSRQMRAFRQQSYYRSSSNGTAGPGAAPFKEQVGLLHVGPGNGTPGGSVSSGATPQLIRKGSALLARQPSCLREQEHQQRLLLHEKPSTLVLSYDSQRGGVGVGVASGLLDNNERVSSV
>Dm SIFamide
MMAASGRIRKRKHKSHTSGDVPSTTTSVPMPIPTMAPGKMVAETMEEAAALAGDYNNFTHNFVDLQNLLSFNELNGTSGSGGTAVSSLGSSSAIKLNNSAITDTLLGTVLTTATATVAPAASSLLATLAATTTASARGSLAGKSLAIADATSSTYYSNLLNLSPATTSLISAAAATKSYNDSALRWEQLDGSVDFGFDPLYRHSLAMSMVYCVAYIVVFLVGLIGNSFVIAVVLRAPRMRTVTNYFIVNLAIADILVIVFCLPATLIGNIFVPWMLGWLMCKFVPYIQGVSVAASVYSLIAVSLDRFIAIWWPLKQMTKRRARIMIIGIWVIALVTTIPWLLFFDLVPAEEVFSDALVSAYSQPQFLCQEVWPPGTDGNLYFLLANLVACYLLPMSLITLCYVLIWIKVSTRSIPGESKDAQMDRMQQKSKVKVIKMLVAVVILFVLSWLPLYVIFARIKFGSDISQEEFEILKKVMPVAQWLGSSNSCINPILYSVNKKYRRGFAAIIKSRSCCGRLRYYDNVAIASSTTSTRKSSHYHQNSSRKSPSSKGNAVSYIYEHNSLRRHNMMLKQDSNLSQQMLLKQDSHGSRQFLIKQESSCSDASGIRRPLCQQDSNGSKVSLSKQDSIVSYMEARRSAGHGLNDTLVDRDSVSMDVGRRQGATPSSLLDKRQKFVKQDSVISFVDQRPEQRRHQLVKQDSVISFADQRRGLLHKQDSLMANRTGDAPTHHVSILKKTDSQLSYGSSTSPRRNADLYE
>Dm AKH
MAKVAEENDHRDLSNWSNVNDTNGTIHLTKDMVFNDGHRLSITVYSILFVISTIGNSTVLYLLTKRRLRGPLRIDIMLMHLAIADLMVTLLLMPMEIVWAWTVQWLSTDLMCRLMSFFRVFGLYLSSYVMVCISLDRYFAILKPLKRSYNRGRIMLACAWLGSVVCSIPQAFLFHLEEHPAVTGYFQCVIFNSFRSDFDEKLYQAASMCSMYAFPLIMFIYCYGAIYLEIYRKSQRVLKDVIAERFRRSNDDVLSRAKKRTLKMTITIVIVFIICWTPYYTISMWYWLDKHSAGKINPLLRKALFIFASTNSCMNPLVYGLYNIRGRMNNNNPSVNNRHTSLSNRLDSSNQLMQKQLTNNSLLNGRGQVMAAAVSATTKLANVVSLKGTANGNGSAAAAGTVPITPPLTVTIAPLATDDEANDDSCLSAVTIRCQDQSPIRQK
>Dm NPF
MIISMNQTEPAQLADGEHLSGYASSSNSVRYLDDRHPLDYLDLGTVHALNTTAINTSDLNETGSRPLDPVLIDRFLSNRAVDSPWYHMLISMYGVLIVFGALGNTLVVIAVIRKPIMRTARNLFILNLAISDLLLCLVTMPLTLMEILSKYWPYGSCSILCKTIAMLQALCIFVSTISITAIAFDRYQVIVYPTRDSLQFVGAVTILAGIWALALLLASPLFVYKELINTDTPALLQQIGLQDTIPYCIEDWPSRNGRFYYSIFSLCVQYLVPILIVSVAYFGIYNKLKSRITVVAVQASSAQRKVERGRRMKRTNCLLISIAIIFGVSWLPLNFFNLYADMERSPVTQSMLVRYAICHMIGMSSACSNPLLYGWLNDNFRKEFQELLCRCSDTNVALNGHTTGCNVQAAARRRRKLGAELSKGELKLLGPGGAQSGTAGGEGGLAATDFMTGHHEGGLRSAITESVALTDHNPVPSEVTKLMPR
>Dm AstC-1
MFTWLMMDVLQFVKGEMTADSEANATNWYNTNESLYTTELNHRWISGSSTIQPEESLYGTDLPTYQHCIATRNSFADLFTVVLYGFVCIIGLFGNTLVIYVVLRFSKMQTVTNIYILNLAVADECFLIGIPFLLYTMRICSWRFGEFMCKAYMVSTSITSFTSSIFLLIMSADRYIAVCHPISSPRYRTLHIAKVVSAIAWSTSAVLMLPVILYASTVEQEDGINYSCNIMWPDAYKKHSGTTFILYTFFLGFATPLCFILSFYYLVIRKLRSVGPKPGTKSKEKRRAHRKVTRLVLTVISVYILCWLPHWISQVALIHSNPAQRDLSRLEILIFLLLGALVYSNSAVNPILYAFLSENFRKSFFKAFTCMNKQDINAQLQLEPSVFTKQGSKKRGGSKRLLTSNPQIPPLLPLNAGNNNSSTTTSSTTTAEKTGTTGTQKSCNSNGKVTAPPENLIICLSEQQEAFCTTARRGSGAVQQTDL
>Dm AstC-2
MEGGWWRGGGGGGRLGGKAIMEGHSTPNGAAASHRNNSTRTNIATNGCAHSGILLFVLTAMTLTSLITPTEQLAVAPNGTTLHQLESVESESYPSINGTQNETMVTSVRPHLDHRNRPTQQNGSHYLEYDDDGPDCSYSYNFILKLITMILYALVCIIGLFGNTLVIYVVMRFSKMQTVTNIYILNLAIADECFLIGIPFLLYTMQVGNWPFGNYMCKAYMVSTSITSFTSSIFLLIMSADRYIAVCHPISSPRYRTPFVSKLVSAFAWMTSVLLMLPVILFASTVQSSNGNVSCNIEWPDTQNSHTDSTFILYSLVLGFATPLTFILVFYCLVIRKLHTVGPKHKSKEKKRSHRKVTKLVLTVISAYIFCWLPHWISQVALISSAPQRCASRLELAVFLACGCLSYSNSAMNPILYAFLSDNFKKSFMKACTCAARKDVNAQLQLENSFFPKFGKGRQSERLLGGNGKGGAQRGALTKKKCLATRNNNAPMATTTTTTTTTTGTDAVTCLQPPVHQVPAEIQVGNPATVLVVNAETNNCKPPVLHTDL
>Dm Myosuppressin-1
MVTNMSQPHYCGTGIDDFHTNYKYFHGYFSLIVCILGTIANTLNIIVLTRREMRSPTNAILTGLAVADLAVMLEYIPYTVHDYILSVRLPREEQLSYSWACFIKFHSVFPQVLHTISIWLTVTLAVWRYIAVSYPQRNRIWCGMRTTLITIATAYVVCVLVVSPWLYLVTAIAKFLETLDANGKTIASVPLSQYILDYNRQDEVTMQVMSSTTPDVSWAIPSDSANGTAVSLLSLTTVIPLTTLSTGVTTSSSLGERNVTVYKLYHSALALRDRQFRNATFLIYSVLIKLIPCFALTILSVRLIGALLEAKRRRKILACHAANDMQPIVNGKVVIPTQPKSCKLLEKEKQTDRTTRMLLAVLLLFLVTEFPQGIMGLLNVLLGDAFFLQCYLKLSDLMDILALINSSINFILYCSMSRQFRSTFALLFRPRWLDKWLPLSQHDGEGRVGGSGGLGGYGGYGRQRLLHTDAVSKSMAIDLGLTTQVTNV
>Dm Trissin
MIMTMMQTVRAWQQESDVEHRKQHKQRWRPDGAHISAAYDLNSDNDDGHHRVVHNQNNGSPNSSPNQSTSAFRQRQPHHPPTGQQPPRLPCTVTHFSAHWKTLLILLTLLSASTLTASANVTSTISPPINGSSTDYILLYGESTTSLVPALTTGLSGDGSGAVIEDEEDAEKASEYIFDRTDVRIIFITLYTLVFCCCFFGNLLVILVVTLSRRLRSITNFFLANLAFADFCVGLFCVMQNLSIYLIESWVFGEFLCRMYQFVHSLSYTASIFILVVICMERYFAIVHPITCKQILTAARLRMVIVTVWITSAVYSTPKFVFSKTIKNIHTQDGQEEEICVLDREMFNSKLLDMINFVLLYVMPLLVMTVLYSKIAIALWRSSRGLTPHVVQHQHQQPQQPSCQDIGMGMHNSMYHHHPHHHHHHHQHHQLQSAASSAGVVGVGLGGGGGGGPGPSLASGGSSTTSLSRKQSSKYEKRGVSITESQLDNCKVSLEADRPIVSACRKTSFYHHGHAHHQRAGNASVGGGSGGAGAGATHMSHSSSNVLRARRGVVRMLIIFVLTFALCNLPYHARKMWQYWSRSYRGDSNFNALLTPLTFLVTYFNSGVNPLLYAFLSRNFRKGMKELLLCSWKKGKGKSSSNSSMHHKRKALQTHSLPTDTTHIGNEQL
>Dm CCHa-1
MIANLVSMETDLAMNIGLDTSGEAPTALPPMPNVTETLWDLAMVVSQSTQWPLLDTGSSENFSELVTTETPYVPYGRRPETYIVPILFALIFVVGVLGNGTLIVVFLSVRQMRNVPNTYILSLALADLLVIITTVPLASTVYTVEYWPYGSFLCSLSEFMKDVSIGVSVFTLTALSGDRYFAIVDPLRKFHAHGGGRRATRMTLATAVSIWLLAILCGLPALIGSNLKHLGINEKSIVICYPYPEEWGINYAKSMVLLHFLVYYAIPLVVIAVFYVLIALHLMYSASVPGEIQGAVRQVRARRKVAVTVLAFVVIFGICFLPYHVFFLWFYFWPTAQDDYNAFWHVLRIVAYCMSFANSCANPVALYFVSGAFRKHFNRYLFCRGASGRRKKRGQHDTFCMHRDTSLTSTASKRFQSRHSCYQSTIRSCRLQETTITTLPNGGNQNGANISAVELALPVLQAPGHNEAHAPPSYGFLPLNEIVQQTRSSPAKFQESLLN
>Dm Capa
MNSSTDPTFSELNASFTNTPDTLFATSVSSDPSHGFGEEDYACGTFNCSPKEFVAFVLGPQTLPLYKAVLITIIFGGIFITGVVGNLLVCIVIIRHSAMHTATNYYLFSLAVSDLLYLLFGLPTEVFLYWHQYPDLFGMPFCKIRAFISEACTYVSVFTIVAFSMERFLAICHPLHLYAMVGFKRAIRIITALWIVSFISAIPFGLLSDIQYLNYPLDHSRIEESAFCSMSPKIVNEIPVFEVSFCIFFVIPMILIILLYGRMGAKIRSRTNQKLGVQQGTNNRETRNSQMRKKTVIRMLAAVVITFFVCWFPFHLQRLIFLYAKNMDNYLDINEALFSIAGFAYYVSCTVNPIVYSVMSRRYRVAFRELLCGKAVGAYYNSGFARDHSSFRESSAYDRVHSVHVRASQHPNKFETDSSSANRVLIKKTYSLPLPKNADSTVLSTTDIVIVLENSHTVCEEPKVENDIWIENEETCI
>Dm CCHa-2
MYASLMDVGQTLAARLADSDGNGANDSGLLATGQGLEQEQEGLALDMGHNASADGGIVPYVPVLDRPETYIVTVLYTLIFIVGVLGNGTLVIIFFRHRSMRNIPNTYILSLALADLLVILVCVPVATIVYTQESWPFERNMCRISEFFKDISIGVSVFTLTALSGERYCAIVNPLRKLQTKPLTVFTAVMIWILAILLGMPSVLFSDIKSYPVFTATGNMTIEVCSPFRDPEYAKFMVAGKALVYYLLPLSIIGALYIMMAKRLHMSARNMPGEQQSMQSRTQARARLHVARMVVAFVVVFFICFFPYHVFELWYHFYPTAEEDFDEFWNVLRIVGFCTSFLNSCVNPVALYCVSGVFRQHFNRYLCCICVKRQPHLRQHSTATGMMDNTSVMSMRRSTYVGGTAGNLRASLHRNSNHGVGGAGGGVGGGVGSGRVGSFHRQDSMPLQHGNAHGGGAGGGSSGLGAGGRTAAVSEKSFINRYESGVMRY
>Dm CNMa
MDMEYITSSSGNITATTEADFSSSLGESNVTEYNTTEMDANESAGEDEEMLRIAFFIGHFVHQYYIPVLCCTGSIGNILSVFVFFRTKLRKLSSSFYLAALAVSDTCFLAGLFAQWLNFLNVDIYNQNYFCQFFTFFSYLASFCSVWFVVAFTVERFIAVIYPLKRQTMCTVRRAKIVLFCLTLVGCLHCLPYIVIAKPVFMPKLNTTICDLNSEYKEQLALFNYWDTIVVYAVPFTTIAVLNTCTGCTVWKFATVRRTLTMHKMKPQTNSMPSNSSNSSGGASSAVASYRLSASLKRQKSTGTHPSGQHNVANRQTDDQEQQQQSQQHQINNCQHHCEITQKPARRKVQNSSQLKVTKMLLIVSTVFVCLNLPSCLLRIEAYWETESARNQNSTIALQYIFHAFFITNFGINFVLYCVSGQNFRKAVLSIFRRVSSAQREAGNTQVTVSEYCRNTGTSTRRRMMTQHCWNEMHELHPLK
>Dm Sex peptide
MDNYTDVLYQYRLAPSASPEMEMELADPRQMVRGFHLPTNESQLEIPDYGNESLDYPNYQQMVGGPCRMEDNNISYWNLTCDSPLEYAMPLYGYCMPFLLIITIISNSLIVLVLSKKSMATPTNFVLMGMAICDMLTVIFPAPGLWYMYTFGNHYKPLHPVSMCLAYSIFNEIMPAMCHTISVWLTLALAVQRYIYVCHAPMARTWCTMPRVRRCTAYIALLAFLHQLPRFFDRTYMPLVIEWNGSPTEVCHLETSMWVHDYIGVDLYYTSYYLFRVLFVHLLPCIILVTLNILLFAAMRQAQERRKLLFRENRKKECKKLRETNCTTLMLIVVVSVFLLAEIPIAVVTAMHIVSSLIIEFLDYGLANICIMLTNFFLVFSYPINFGIYCGMSRQFRETFKEIFLGRLMAKKDSSTKYSIVNGARTCTNTNETVL
>Dm FMRFamide
MSGTAVARLLLRLELPSPGVMPPPPTDYDYGGPISDDEFLASAMATEGPTVRYDLFPQNNSQPTLQIVLNHTEVQTDLQYPHYEDLGLDPDPNWTRICEDVYNPLLENNRIEFWVCGVLINIVGVLGILGNIISMIILSRPQMRSSINYLLTGLARCDTVLIITSILLFGIPSIYPYTGHFFGYYNYVYPFISPAVFPIGMIAQTASIYMTFTVTLERYVAVCHPLKARALCTYGRAKIYFIVCVCFSLAYNMPRFWEVLTVTYPEPGKDVILHCVRPSRLRRSETYINIYIHWCYLIVNYIIPFLTLAILNCLIYRQVKRANRERQRLSRSEKREIGLATMLLCVVIVFFMLNFLPLVLNISEAFYSTIDHKITKISNLLITINSSVNFLIYIIFGEKFKRIFLLIFFKRRLSRDQPDLIHYESSISNNGDGTLNHRSSGRFSRHGTQRSTTTTYLVATGGPGGGGCGGGGGNNSLNNVRLTQVSGSPGLVKIKRNRAPSPGPVVYFPAREMQRSASTTNSTTNNNTSIGYDWTLPDSKKLGHVSSGF
>Dm AstA-1
MENTTMLANISLNATRNEENITSFFTDEEWLAINGTLPWIVGFFFGVIAITGFFGNLLVILVVVFNNNMRSTTNLMIVNLAAADLMFVILCIPFTATDYMVYYWPYGRFWCRSVQYLIVVTAFASIYTLVLMSIDRFLAVVHPIRSRMMRTENITLIAIVTLWIVVLVVSVPVAFTHDVVVDYDAKKNITYGMCTFTTNDFLGPRTYQVTFFISSYLLPLMIISGLYMRMIMRLWRQGTGVRMSKESQRGRKRVTRLVVVVVIAFASLWLPVQLILLLKSLDVIETNTLTKLVIQVTAQTLAYSSSCINPLLYAFLSENFRKAFYKAVNCSSRYQNYTSDLPPPRKTSCARTSTTGL
>Dm AstA-2
MAGHQSLALLLATLISSWPKASWGATGNGSIISVSNSSGNNYAFTSEHTDHSDHNANDSMEYDAESVALERIVSTIVPVFFGIIGFAGLLGNGLVILVVVANQQMRSTTNLLIINLAVSDILFVIFCVPFTATDYVLPEWPFGNVWCKFVQYMIVVTCHCSVYTLVLMSFDRFLAVVHPVTSMSLRTERNATLAIMCAWITIVTTAIPVALSHSVRIYQYHGNAGTACVFSTEEEIWSLVGFQVSFFLSSYVAPLTLICFLYMGMLARLWKSAPGCKPSAESRKGKRRVTRMVVVVVLAFAICWLPIHVILVLKALNLYGGSHLSVIIQIISHVVAYTNSCINPILYAFLSDNFRKAFRKVVWCGSPPPLMTNQQVTKTTRTATGNGTSNIEML
>Dm RYamide
MEHHNSHLLPGGSEKMYYIAHQQPMLRNEDDNYQEGYFIRPDPASLIYNTTALPADDEGSNYGYGSTTTLSGLQFETYNITVMMNFSCDDYDLLSEDMWSSAYFKIIVYMLYIPIFIFALIGNGTVCYIVYSTPRMRTVTNYFIASLAIGDILMSFFCVPSSFISLFILNYWPFGLALCHFVNYSQAVSVLVSAYTLVAISIDRYIAIMWPLKPRITKRYATFIIAGVWFIALATALPIPIVSGLDIPMSPWHTKCEKYICREMWPSRTQEYYYTLSLFALQFVVPLGVLIFTYARITIRVWAKRPPGEAETNRDQRMARSKRKMVKMMLTVVIVFTCCWLPFNILQLLLNDEEFAHWDPLPYVWFAFHWLAMSHCCYNPIIYCYMNARFRSGFVQLMHRMPGLRRWCCLRSVGDRMNATSGTGPALPLNRMNTSTTYISARRKPRATSLRANPLSCGETSPLR
>Dm A ETH
MLPQIPSYIRTTAMFFCIVIMLLGVVGNVMVPIVIVKTKDMRNSTNIFLTNLSIADLLVLLVCTPTVLVEVNTRPETWVLGHEMCKAVPFVELTVAHASVLTILAISFERYYAICEPLKAGYVCTKGRAILICVLAWGIAALFTSPILWVAEYKLAEYIDGSSVAVCLTQAISDWTLAFFLMTISVFFVVPFVTLVVLYGIIARNLVSNRAAMLRARPTKPELSLKARKQVVLMLGAVVLSFFVCLLPFRVLTLWIILSTDQTLHDLGLVRYYSLLYFCRIMLYLNSAMNPILYNLMSTKFRRGFKRLCQDAGRLLLELVTLGRRKEDSSRGRRGTLSLGMGTNTNTNTNSSNATGATSSSILSRSSNRRCSEDISRTRLKIEMQMPCGSDLEAMAMLQHSTLGKGIARRVSDSRLMPLRNHQPRRHKPQISFDEESLEENKRSEAKIPTKCREKLPGIAREIVNLTENTL
>Dm B ETH
MLPQIPSYIRTTAMFFCIVIMLLGVVGNVMVPIVIVKTKDMRNSTNIFLTNLSIADLLVLLVCTPTVLVEVNTRPETWVLGHEMCKAVPFVELTVAHASVLTILAISFERYYAICEPLKAGYVCTKGRAILICVLAWGIAALFTSPIIAISTYSVEPYGDGTDAPVCTTAADGFWSIFYFVGCITVFFFLPFGILVLLYAAIAYKLLRPNNAFHRPTSPQPQQPSGGATSGSSQVPSTKGNSHQQSNGMRKHRKQVIFMLVAVVSSFFVCLLPFRAFTLWVILASAEDVEGLGIAGYYNLLYFSRFMLYLNSAMNPILYNLMSSKFRSGFWRLLLTCLGQRPHHHHRHHYHQRQHPTAGGSGRNASTRQEQDAEEGAALAGTTSARHPRRTLRREATFLINSISTSSGTDRTTSSSAWRSNSLSISGLSERERGILGAAIIGTTAATVTTACLQERRASKI
>Dm CCAP
MLHLRLFDSSLYYTLASASESSGLASSTSTERSFNGTQGAGGVAAGGESLTPTDVAAVNLTYFTPAISHVMLAPTTIATTTASATMVQIQTTAAPSHDLETGGNSTSSDPGEFDNLNSFYFYETEQFAVLWILFTVIVLGNSAVLFVMFINKNRKSRMNYFIKQLALADLCVGLLNVLTDIIWRITISWRAGNLACKAIRFSQVCVTYSSTYVLVAMSIDRYDAITHPMNFSKSWKRARHLVAGAWLISALFSLPILVLYEEKLIQGHPQCWIELGSPIAWQVYMSLVSATLFAIPALIISACYAIIVKTIWAKGSIFVPTERAGFGAAPARRASSRGIIPRAKVKTVKMTLTIVFVFIICWSPYIIFDLLQVFGQIPHSQTNIAIATFIQSLAPLNSAANPLIYCLFSSQVFRTLSRFPPFKWFTCCCKSYRNNSQQNRCHTVGRRLHNSCDSMRTLTTSLTVSRRSTNKTNARVVICERPTKVVTVPAMSEV
>Dm natalisin
MSEIVDTELLVNCTILAVRRFELNSIVNTTLLGSLNRTEVVSLLSSIIDNRDNLESINEAKDFLTECLFPSPTRPYELPWEQKTIWAIIFGLMMFVAIAGNGIVLWIVTGHRSMRTVTNYFLLNLSIADLLMSSLNCVFNFIFMLNSDWPFGSIYCTINNFVANVTVSTSVFTLVAISFDRYIAIVHPLKRRTSRRKVRIILVLIWALSCVLSAPCLLYSSIMTKHYYNGKSRTVCFMMWPDGRYPTSMADYAYNLIILVLTYGIPMIVMLICYSLMGRVLWGSRSIGENTDRQMESMKSKRKVVRMFIAIVSIFAICWLPYHLFFIYAYHNNQVASTKYVQHMYLGFYWLAMSNAMVNPLIYYWMNKRFRMYFQRIICCCCVGLTRHRFDSPKSRLTNKNSSNRHTRAETKSQWKRSTMETQIQQAPVTSSCREQRSAQQQQPPGSGTNRAAVECIMERPADGSSSPLCLSINNSIGERQRVKIKYISCDEDNNPVELSPKQM
>Dm Tachykinin
MENRSDFEADDYGDISWSNWSNWSTPAGVLFSAMSSVLSASNHTPLPDFGQELALSTSSFNHSQTLSTDLPAVGDVEDAAEDAAASMETGSFAFVVPWWRQVLWSILFGGMVIVATGGNLIVVWIVMTTKRMRTVTNYFIVNLSIADAMVSSLNVTFNYYYMLDSDWPFGEFYCKLSQFIAMLSICASVFTLMAISIDRYVAIIRPLQPRMSKRCNLAIAAVIWLASTLISCPMMIIYRTEEVPVRGLSNRTVCYPEWPDGPTNHSTMESLYNILIIILTYFLPIVSMTVTYSRVGIELWGSKTIGECTPRQVENVRSKRRVVKMMIVVVLIFAICWLPFHSYFIITSCYPAITEAPFIQELYLAIYWLAMSNSMYNPIIYCWMNSRFRYGFKMVFRWCLFVRVGTEPFSRRENLTSRYSCSGSPDHNRIKRNDTQKSILYTCPSSPKSHRISHSGTGRSATLRNSLPAESLSSGGSGGGGHRKRLSYQQEMQQRWSGPNSATAVTNSSSTANTTQLLS
>Dm Sulfakinin-1
MLPRLCADACRQCFAKIARRDTHRGTRTPYGCADTQSRPKPNFLLREVDEVCCTAASASPRLLVLFRDHKRASFFGLTIDAFYHYLRQALPLAKEAAIHLNASNEISAVGDGVTITGTPGDLLNYSGLELDLGLDLDLNLDMDLATTPSSSTLAPAVTVRTPGNRSVVRVSADVPIWVVPCYSAILLCAVVGNLLVVLTLVQNRRMRTITNVFLLNLAISDILLGVFCMPVTLVGTLLRHFIFGELLCKLIQFAQAASVAVSSWTLVAISCERYYAICHPLRSRTWQTINHANKIIAIIWLGSLVCMTPIAAFSQLMPTSRPGLRKCREQWPADSLNYERAYNLFLDLALLVLPLLALSFTYLFITRTLYVSMRNERAMNFGSSGPEVTTSSSAAVAEAGSQRRANGSHCQSLDTIVPHQHNPHQQHHHHSQYYYDYGHCGSKRRLISGGGPCEGRRHLYCMRSASVKSLRHQQINGGGGTLSGTGAGNGECCSRVHRMRQQMQLQQQGYVSDNESRRKSLSQPSLRITEAGLRRSNETKSLESKKRVVKMLFVLVLEFFICWTPLYVINTMTMLLGPTVYEYVGYTSISFLQLLAYSSSCCNPITYCFMNASFRRAFVDTFKGMRVCERLCAPCCFWRRRSKNETNLSVAGNSIALANSVMSSHTILESPRL
>Dm Sulfakinin-2
MFNYEEGDADQAAMAAAAAYRALLDYYANAPSAAGHIVSLNVAPYNGTGNGGTVSLAGNATSSYGDDDRDGYMDTEPSDLVTELAFSLGTSSSPSPSSTPASSSSTSTGMPVWLIPSYSMILLFAVLGNLLVISTLVQNRRMRTITNVFLLNLAISDMLLGVLCMPVTLVGTLLRNFIFGEFLCKLFQFSQAASVAVSSWTLVAISCERYYAICHPLRSRSWQTISHAYKIIGFIWLGGILCMTPIAVFSQLIPTSRPGYCKCREFWPDQGYELFYNILLDFLLLVLPLLVLCVAYILITRTLYVGMAKDSGRILQQSLPVSATTAGGSAPNPGTSSSSNCILVLTATAVYNENSNNNNGNSEGSAGGGSTNMATTTLTTRPTAPTVITTTTTTTVTLAKTSSPSIRVHDAALRRSNEAKTLESKKRVVKMLFVLVLEFFICWTPLYVINTMVMLIGPVVYEYVDYTAISFLQLLAYSSSCCNPITYCFMNASFRRAFVDTFKGLPWRRGAGASGGVGGAAGGGLSASQAGAGPGAYASANTNISLNPGLAMGMGTWRSRSRHEFLNAVVTTNSAAAAVNSPQL
>Dm Proctolin
MTMSSTSTATATSTATATLDEANATVGEMFSDADMAEVRHVVQRILVPCVFVIGLLGNSVSIYVLTRKRMRCTTNIYLTALAITDIAYLTCQLILSLQHYDYPKYHFKLYWQLYGYFVWLCDSFGYISIYIAVCFTIERFIAIRYPLKRQTFCTESLAKKVIAAVAIFCLLSTLSTAFEHTITIGTRQIDDAYQPCNQTVANISPMPPPPVAVTPPLATPPLPTPATIWQSPDSAMESTTSGSSNQLVDWGSGSGDGEPENIPRHRRHWQSSGFVTLPTLRKTLEEQDQKVADAAQRSGVTESLLQLWRRKRSAENHNINNTDAFAFNVTEYCQNVTYYNHGLSELGYDELYSYLWNLFTLLVFVVFPLLLLATFNSILILLVHRSKNLRGDLTNASSIRRTKRKSNSGLKGSVSQENRVTITLIAVVLMFIVCQLPWAIYLIVNQYMEIQIGTQVVAGNVCNLLASLHAASNFFLYCVLSDKYRKTVRELITGYRYRRRHARNNTSLYVPHTTTTLTQINGDHYGSNYGGAGSRRNRNTGRLIA
>Dm sNPF
MANLSWLSTITTTSSSISTSQLPLVSTTNWSLTSPGTTSAILADVAASDEDRSGGIIHNQFVQIFFYVLYATVFVLGVFGNVLVCYVVLRNRAMQTVTNIFITNLALSDILLCVLAVPFTPLYTFMGRWAFGRSLCHLVSFAQGCSIYISTLTLTSIAIDRYFVIIYPFHPRMKLSTCIGIIVSIWVIALLATVPYGMYMKMTNELVNGTQTGNETLVEATLMLNGSFVAQGSGFIEAPDSTSATQAYMQVMTAGSTGPEMPYVRVYCEENWPSEQYRKVFGAITTTLQFVLPFFIISICYVWISVKLNQRARAKPGSKSSRREEADRDRKKRTNRMLIAMVAVFGLSWLPINVVNIFDDFDDKSNEWRFYILFFFVAHSIAMSSTCYNPFLYAWLNENFRKEFKHVLPCFNPSNNNIINITRGYNRSDRNTCGPRLHHGKGDGGMGGGSLDADDQDENGITQETCLPKEKLLIIPREPTYGNGTGAVSPILSGRGINAALVHGGDHQMHQLQPSHHQQVELTRRIRRRTDETDGDYLDSGDEQTVEVRFSETPFVSTDNTTGISILETSTSHCQDSDVMVELGEAIGAGGGAELGRRIN
>Dm Pyrokinin 2-1
MLQGVAITIANDSNDDGINQSFMAHVSPSPNQSPSIGVGIGIASSTMANPSESPEMLLLKNDKFLTHVAHLLNITTENLSNLLGSTNGTNASTMAADSPVDESLTLRTALTVCYALIFVAGVLGNLITCIVISRNNFMHTATNFYLFNLAVSDLILLVSGIPQELYNLWYPDMYPFTDAMCIMGSVLSEMAANATVLTITAFTVERYIAICHPFRQHTMSKLSRAIKFIFAIWLAAFLLALPQAMQFSVVYQNEGYSCTMENDFYAHVFAVSGFIFFGGPMTAICVLYVLIGVKLKRSRLLQSLPRRTFDANRGLNAQGRVIRMLVAVAVAFFLCWAPFHAQRLMAVYGLNLINIGISRDAFNDYFRILDYTSGVLYFLSTCINPLLYNIMSHKFREAFKITLTRQFGLARNHHHQQSQHHQHNYSALLRQNGSMRLQPASCSVNNNALEPYGSYRVVQFRCRDANHQLSLQDSIRTTTTTTTINSNSMAAGNGVGGGAGGGGGGRRLRKQELYGPGPGTAVPHRMLQAQVSQLSSLGDANSLLEAEVVDRHYASGRAKRALLATKSGALLVTPPQSGDPSEVSQPATRLKLTRVISRRDEVANTSTPPFCGSHSLPDPETCQSASVAGRSSRKFPWRKRRQKTEDPSSEGLTYGSPKSQ
>Dm Pyrokinin 2-2
MAVKMLPTNSSGVLATDLQLFHNEKFLLNLTQVLNISADNLTSLLQGLEPEELLPTVTPMTPLSLLATLSVGYALIFIAGVLGNLITCIVISRNNFMHTATNFYLFNLAISDMILLCSGMPQDLYNLWHPDNYPFSDSICILESVLSETAANATVLTITAFTVERYIAICHPFRQHTMSKLSRAVKFIFAIWIAALLLALPQAIQFSVVMQGMGTSCTMKNDFFAHVFAVSGFLFFGGPMTAICVLYVLIGVKLKRSRLLQALPRRCYDVNRGISAQTRVIRMLVAVAVAFFICWAPFHAQRLMAVYGSTSGIESQWFNDVFSILDYTSGVLYFLSTCINPLLYNIMSHKFREAFKVTLARHFGLGGKNQGRGLPHTYSALRRNQTGSLRLHTTDSVRTTMTSMATTTTGLNGSANGSGNGTTTGQSVRLNRVSLDSVQMQGQNRSRQDLFDNPRRMLQTQISQLSSVGDAHSLLEEDLQFPGEPLQRQPTMCSIDELTDDLAISRSRLKLTRITRPPGGVTGGVAGGSTTGAAGSGGVSGDESSGKVRKAKVKVLKSSSPFKGLRTKFNWRARRKGSHKPHEKGATVNGGDTEERAAF
>Dm Myosuppressin-2
MASGNNETEPLYCGSGMDNFHTSYKNMHGYVSLVVCILGTIANTLNIIVLTRREMRSPTNAILTGLAVADLAVMLEYIPYTIHDYILTDSLPREEKLSYSWACFIKFHSIFAQVLHTISIWLTVTLAVWRYIAVGYPQKNRVWCGMRTTIITITTAYVVCVLVVSPSLYLITAITEYVDQLDMNGKVINSIPMTQYVIDYRNELLSARTAALNATPTSAPLNETVWLNASTLLTSTTTAAPPTPSPVVRNVTVYRLYHSDLALHNASLQNATFLIYSVVIKLIPCIALTILSVRLILALLEAKRRRKKLTSKPATPGASNGTKSPANGKAADRPRKNSKTLEKEKQTDRTTRMLLAVLLLFLITEFPQGIMGLLNAVLGDVFYLQCYLRLSDLMDILALINSSINFILYCSMSKQFRTTFTLLFRPKFLDKWLPVAQDEMAAARAERSAVAPVLEKGRQQPQVVMASTTTNITQVTNL
>Dm Pyrokinin-1
MSAGNMSHDLGPPRDPLAIVIPVTVVYSLIFITGVVGNISTCIVIKKNRSMHTATNYYLFSLAISDFLLLLSGVPQEVSYIWSKYPYVFGEYICIGRGLLAETSANATVLTITAFTVERYIAICHPFLGQAMSKLSRAIRIIVLVWIMAIVTAIPQAAQFGIEHYSGVEQCGIVRVIVKHSFQLSTFIFFLAPMSIILVLYLLIGVHLYRSTLVEGPASVARRQQLKSVPSDTILYRYGGSGTAMSFNGGGSGAGTAGLMGGSGAQLSSVRGRLNHYGTRRVLRMLVAVVVCFFLCWAPFHAQRLIAIYAPARGAKLRDQHEFVYTVMTYVSGVLYYLSTCINPLLYNIMSHKFREAFKAVLFGKKVSKGSLNSRNNIESRRLRRALTNSSQTQRFSIESAEQPKPSIMQNPTNKPPVAAQYAMIGVQVN
>Dm DH31
MSDQIGNPNATFSGSGSGSGTNVASIAESVAESGPDFDALRAACETRLNASGQLAGSGGPGAEAGTHCAGTFDGWLCWPDTAVGTSAYELCPDFITGFDPARYAHKECGLDGEWFKHPLTNKTWSNYTTCVNLEDLNWRHTVNLISEVGYGTSLLAILLSLAILGYFKSLKCARITLHMNLFASFAANNSLWLVWYLLVMPNSELLHQSPMRCVALHITLHYFLLSNYSWMLCEGFYLHTVLVAAFISEKRLVKWLIAFGWGSPAIVIFVYSMARGLGGTPEDNRHCWMNQTNYQNILMVPVCISMFLNLLFLCNIVRVVLLKLNAPASIQGSCGPSRTVLQAFRATLLLVPLLGLQYILTPFRPAPKHPWENTYEIISAFTASFQGLCVAILFCFCNGEVIAQMKRKWRMMCFSNRPRTNSYTATQVSFVRCGPPLPGEEKV
>Dm PDF
MTLLSNILDCGGCISAQRFTRLLRQSGSSGPSPSAPTAGTFESKSMLEPTSSHSLATGRVPLLHDFDASTTESPGTYVLDGVARVAQLALEPTVMDALPDSDTEQVLGNLNSSAPWNLTLASAAATNFENCSALFVNYTLPQTGLYCNWTWDTLLCWPPTPAGVLARMNCPGGFHGVDTRKFAIRKCELDGRWGSRPNATEVNPPGWTDYGPCYKPEIIRLMQQMGSKDFDAYIDIARRTRTLEIVGLCLSLFALIVSLLIFCTFRSLRNNRTKIHKNLFVAMVLQVIIRLTLYLDQFRRGNKEAATNTSLSVIENTPYLCEASYVLLEYARTAMFMWMFIEGLYLHNMVTVAVFQGSFPLKFFSRLGWCVPILMTTVWARCTVMYMDTSLGECLWNYNLTPYYWILEGPRLAVILLNFCFLVNIIRVLVMKLRQSQASDIEQTRKAVRAAIVLLPLLGITNLLHQLAPLKTATNFAVWSYGTHFLTSFQGFFIALIYCFLNGEVRAVLLKSLATQLSVRGHPEWAPKRASMYSGAYNTAPDTDAVQPAGDPSATGKRISPPNKRLNGRKPSSASIVMIHEPQQRQRLMPRLQNKAREKGKDRVEKTDAEAEPDPTISHIHSKEAGSARSRTRGSKWIMGICFRGQKVLRVPSASSVPPESVVFELSEQ
>Dm DH44-1
MADDDLRALVDSLDDASQEDLAKVIANFSVDMLQRASALIGAQQGSSGGQLQNRTLQCQQQQQREEEQASLEALASGGKRILQCPSSFDSVLCWPRTNAGSLAVLPCFEEFKGVHYDTTDNATRFCFPNGTWDHYSDYDRCHQNSGSIPVVPDFSPNVELPAIIYAGGYFLSFATLVVALIIFLSFKDLRCLRNTIHANLFLTYITSALLWILTLFLQVITTESSQAGCITLVIMFQYFYLTNFFWMFVEGLYLYTLVVQTFSSDNISFIIYALIGWGCPAVCILVWSIAKAFAPHLENEHFNGLEIDCAWMRESHIDWIFKVPASLALLVNLVFLIRIMWVLITKLRSAHTLETRQYYKASKALLVLIPLFGITYLLVLTGPEQGISRNLFEAIRAFLISTQGFFVALFYCFLNSEVRQTLRHGFTRWRESRNIHRNSSIKNRRHRASKDYSLRSRTESLRLTSTSPIPTGHYE
>Dm DH44-2
MSDHNHIDSVNASGSDPLLDLHNLDGIGESVELQCLVQEHIEASTYGNDSGHCLTQFDSILCWPRTARGTLAVLQCMDELQGIHYDSSKNATRFCHANGTWEKYTNYDACAHLPAPESVPEFEVIVELPTIIYYIGYTLSLVSLSLALIVFAYFKELRCLRNTIHANLFFTYIMSALFWILLLSVQISIRSGVGSCIALITLFHFFTLTNFFWMLVEGLYLYMLVVKTFSGDNLRFNIYASIGWGGPALFVVTWAVAKSLTVTYSTPEKYEINCPWMQETHVDWIYQGPVCAVLIINLTFLLRIMWVLITKLRSANTVETRQYRKAAKALLVLIPLFGITYLVVLAGPSESGLMGHMFAVLRAVLLSTQGFSVSLFYCFLNSEVRNALRHHISTWRDTRTIQLNQNRRYTTKSFSKGGGSPRAESMRPLTSYYGRGKRESCVSSATTTTLVGQHAPLSLHRGSNNALHTMPTLAANAMSSGSTLSVMPRAISPLMRQGLEENSV
>Dm GPA2\GPB5 
MEKHPSLSQRMGTTYRPRKGLKCLSFEFQCRLLLHHLLLTSLSGRHFVYATSAVGGALSANNCHDIHHGFDVYPNLTAVSLAQSTDTPLTATMPRSAWKCCCWNASNQAEEVECRCEGDGLNRVPQTLTLPIQRLTIASAGLPRLRHTGLKVYGSTLLDVAFTDCLQLELIQDGAFANLTLLRTIYITNAPKLTFLSKDVFLGISDTVDIIRIINSGLTRVPDLGHLPPHNILQMIDLDNNQITRIDSKSIKVKTAQLILTNNEISYVDDSAFFGSKIAKLSLKENKKLQMMHPNAFDGIIDITELDLSSTSLVGLPSAGLQNIEALYIQNTHTLKTIPSIYNFRNLQRAYLTHSFHCCAFQFPSRHDPQRHAQRMLEIEKWRKQCKSDSGTRKERSTLDNPFNMPEDFGSFGGTDDSATDITPITFASFDYMADDTMNKGTFHEKIILNPGDDSSAELCGNFTFRKPNIECYPMPNDLNPCEDVMGYQW
LRISVWIVVALAVVGNVAVLTVILSIRPESTPVPRFLMCHLAFADLCLGLYLLLVACIDAHSMGEYFNFAYDWQYGLGCKVAGFLTVFASHLSVFTLTVITIERWLAITQAMYLNHRIKLRPAALIMLGGWIYSMLMSSLPLFGISNYSSTSICLPMENRDVYDTIYLIAILGSNGVAFSIIAVCYAQIYLSLGRETRQAHQNSPGELSVAKKMALLVFTNFACWSPIAFFGLTALAGYPLINVTKSKILLVFFYPLNSCADPYLYAILTSQYRQDLFTLLSKLGLCQQSALKYKDSLSGQATTRFTIHGSIQRHSSLTCKMQTVMGAETQKMLKNSEDYV
>Dm Bursicon
MAARCRWSWRLALCPLLLQLLLQLLLLPPSAMGHDETKENPAPDMQNSQEQEPYVHLQHLQQQQQQNPQTVQQLSQITVNRTSKSASVTPTGIRENVMLPSADPEKEAQILYEKSLQEYHGSQLSTASTATDVIAGKRTLHSICERWLQKHCHCTGSLEVLRLSCRGIGILAVPVNLPNEVVVLDLGNNNLTKLEANSFFMAPNLEELTLSDNSIINMDPNAFYGLAKLKRLSLQNCGLKSLPPQSFQGLAQLTSLQLNGNALVSLDGDCLGHLQKLRTLRLEGNLFYRIPTNALAGLRTLEALNLGSNLLTIINDEDFPRMPNLIVLLLKRNQIMKISAGALKNLTALKVLELDDNLISSLPEGLSKLSQLQELSITSNRLRWINDTELPRSMQMLDMRANPLSTISPGAFRGMSKLRKLILSDVRTLRSFPELEACHALEILKLDRAGIQEVPANLCRQTPRLKSLELKTNSLKRIPNLSSCRDLRLLDLSSNQIEKIQGKPFNGLKQLNDLLLSYNRIKALPQDAFQGIPKLQLLDLEGNEISYIHKEAFSGFTALEDLNLGNNIFPELPESGLRALLHLKTFNNPKLREFPPPDTFPRIQTLILSYAYHCCAFLPLVAMSSQKKTSQVQEAVLFPSDAEFDMTLWNNSMMNIWPQMHNLSKQLGASMHDPWETAINFNEEQLQTQTGGQIATSYMEEYFEEHDVSGPATGYGFGTGLFSGMSTEDFQPGSVQCLPMPGPFLPCADLFDWWTLRCGVWVVFLLSLLGNGTVVFVLLCSRSKMDVPRFLVCNLAAADFFMGIYLGILAIVDAATLGEFRMFAIPWQMSVLCQLSGFLAVLSSELSVYTLAVITLERNYAITHAIHLNKRLSLKQAGYIMSVGWVFALIMALMPLVGVSDYRKFAVCLP
FETTTGPASLTYVISLMFINGCAFLTLMGCYLKMYWAIRGSQAWNTNDSRIAKRMALLVFTDFLCWSPIAFFSITAIFGLQLISLEQAKIFTVFVLPLNSCCNPFLYAIMTKQFKKDCVTLCKHFEESRVVGGGGPGGRGAVARTKRGDLPPPLLPAAAVAHPPGCRCLRMLPSEMPNWHKMEQTPSMWQRLRTFCCGENRRRRKQRRQPQQRRQRAYTAAAANPYQYQFAELRQQRQNRASSISSENFCSSRSSSWRHGPPSSAPVPPGNCSMPLKMLEPHAHPHGHGRRRHSAWLITRKTSQDSNLSSSRNDSSASATTASTSTFRLSRSSAGSSTPLPSIIAHNGKAQLDAVKPRLVRQEAVQEEEDSSPPRLGVRFLPTIPSAADSSVVMEDGDSANTGVASFLGMPLPGASSGFLIAPTTAATTSPPPVVLQPAKPPPDPNDAPL
>Dc A1 AstC
MGKLLLITFLLLFFLDLVRGTLLYNSNFTDPSLDFLNDTFNGTACPHSTGPTLFFATQTIYLIICITGLLGNTLVIYVVLRFSKMQTVTNMYIVNLAIADECFLIGIPFLMITMSISYWPFGDLMCKIYMTTTSINQFTSSIFLTIMSADRYVAVCHPITAPNLRTPFISKVVSFIAWTASAIFMIPVIMYASIIDSENTKSCNIMWPETENLNGQSAFILYTFILGFAIPLVLIFVFYYLVIRKLRTVGPKNKPKEKKKSHRKVTKLVLTVITVYVLCWLPYWITQIALIFTPPRQCQSSITVIVFLIAGALSYSNSAMNPILYAFLSDNFKKSFLKACTCAAGKDVNATLHLENSVFPRKRNSERYHTRPRGAATSSRPDEECNEIGSRGGQSTTALTSRSNITMSTDSGVAMGTKDQFSNGLGTNTNGNSMIATTV
>Dc A2 AstA
MNVPERDVMGKGIVDIQHHYATCNISYNEYNRSNIPAICRNFSHEYINDNDVDAEAMERMVSIIVPIFFGIIIILGFFGNALVVVVVAFNQQMRSTTNLLIINLAIADLLFIVCCVPFTATDYVTTCWPFGDVWCKMVQYLIVVTAYASVYTLVLMSLDRFLAVVHPIASMSVRTERNALKAILITWIVIVLTAVPVFNMHGEVSYTYASELHTACVFLDLDPVNRPDGYNKTIFQVFFFLTSYLVPLLLICGLYLLMLMRLWRGVAPGGHVSAESRRGKRRVTRMVVVVVAIFAFCWCPIQVILLLKSLGMYEISGLNIIMQIVSQVLAYMNSCVNPILYAFLSEHFRKSFRKVIRCGMPDPNTARHLNGRPDIEKSALTKTTRTGSNDIL
>Dc A34 Natalisin
MADGEEEDDAFINCTFKVFEQDYMLRNITYLWPINSTIMWTFMNEVIFNAKDSSLSLYHKNNITLLLRACLNIESAPYVLPWWQKLAWSVVFSLMLIVAIGGNIIVIWIVLAHRRMRTVTNYYLVNLSLADLFMAVFNCVFNFIYMLYSHWPFGEMYCKVNYFITNITVAASVFTLVAISLDRYMAIMKPLQHRSSRTKARISLVVIWLASGLLALPCVLHSTTKIKNYSGGKLKIVCYIKWPDGTYPNSVSEYVYNVVFLLVTYLVPMLSMLLCYWIMGKELWGSQYIGERSQRQLHSIKSKRKVVKMFMIIITIFGICWLPYHGFFILVYHNNAISKSTYVQHMYLAFYWLAMANAMVNPLIYYWMNTKFKQYFRQIICGFCGLKSQKFAQQNMDLSLQQIKRGASQSDYFHSKSTR
>Dc A4 SIFamide
MVHYRLPSEYYHIDLSSRDNYGLNTFLLQQGAEDMGLIIKTTDTVEMGGNILPDLNTSGRLTGTLDLLPALTHNLTLNTTSGVPELLYRHSPGVTITFIIGYLAVFLIGLVGNSLVIAVVIRSPRMRNVTNYFIVNLAVADMLVITLCLPATLMANIYVPWIMGLYMCKIVPYVQGVSVAASVYSLVAVSVDRFLAIWWPLKTLTTRRARVFMFLIWVFALSVTIPWAMYFEMIPVFQDQPGTMVCAEVWPDPKQGNLFFLIANVLMCYILPTILITLCYLLIWVKVSKRDIPTDTKDAQMERIQQKSKVKVIKMLIIVVIIFVVSWAPLYFIFTVVKFFNVTPSQEEALHFFAPIAQWLGSSNSCINPILYAFFNKKFRRGFIAILKSKRCCSTIRYYETVALANSSSASMRKSSYYVNNGSGASIRTHYPPTRQSSFDSFRTHRSQLSRQSSQESWHSRKHLLRQSSQDSWRQKPAMIRQSSQDSWRSNAHLIRQSSADSWRVPQRQPSFDSWKEKHIQAHAAPVRQDSSVSYIFNGTGV
>Dc A32 AKH
MSLQTQLPSLIFHQMAFEPPNSMNLIVPAAKLPTNYTGDVANITSPYFNVTSPLVTSPTVYALVAYASLFLVAGVGNVSILFSLCCARRHRISRVSLMIINLCLADMMVTFVIMPVEITWRITVQWSFGDLWCRLFSFFRAFGLYLSSGVVVCVSLDRYFAIKYPLRAVEGQSRSRWMLVIAYAISFICSVPQIYIFHVASPPGHPNFTQCVSFNSFASDTHERYYNYFTVVVMYVIPMCIIVFSYFNIYVEVSKRKGINFCGTNRALRGNIIDNSNVKLATVLDSTPGGTIRLRMNDVSNINKTRIRTLKMTVIIVLTFFWCWTPYVIMTVWYMIDRESAHTVINEDLQDILFMMAVSNSCVNPLIYGTYTRFLKFGTHGCVWPCCWRAFNQAQTDSTLRNTRNQNNQYQMSTRFRPAGTAGRLSQNNGSHNTDEACNSFPTLRSRTSLSEITRCDEARSQQTYCGRSFSVRPEVSFHSDPGRHNYATSYFM
>Dc A6 
MVSTTVQTILDNLTSLDNWTLAIGAAENASLLNLTNSSFVPKINGFDDGPQFPAYIRTPSMVLCSIILCIGVLGNIMVPCVILKSKDMRNSTNIFLMNLSIADLMVLLVCTPTVLVEVNSKPETWQMGEHMCKAVPFVELTVAHASVLTILAISFERYYAICEPLKAGYVCTKTRAIVICLLAWGFAALFTSPITWITEYKHTQYFDNSIVPVCLTQAEKIWPATYFVLIILVFFILPLILLIVLYAIIAKNLMAEINNTNDNNMYNQRARRQVVTMLALVVLSFFLCLLPFRIITLWIVIIPDDNVYSIKKLTLITYYKVLFVSRILLYLNSAINPILYNIMSSKFRKGFKKLIGIRHVNNRKFTYTGTLTTTLNSSHQSSTRRLLMTQKSTPNLYNDDNSFKNKNLYRQSTDSMLFDRSKNKNLLLLKNSGSFQTKSKDIDELLNKTCRQCGHKLEEFCKNCRKIVNKSLLEQHTKAKKVCHCEQNLEKTGKTNYLYCKNCEIFVNNRLNKPKHSLDASLSTCSKLPINILIQTFDSFDSSPLLLKKFNDEKQKEKMRKALEENVNDDTKDAHQPLLDKSDVCRDKKTPMEPKDLSRDYDNLTDIEEETLSSAKQNIHDNSNLLVKTNKADQLDSNISSNEDQTSHSDTEYIELKEFDVKESDKMYDIPKIPVTEEDRRRDKFSSILKKGNKKLVTKRSNVSFDLENLNRVTTYDSNESLNVFSEKLPKKDDGDSDERNQNNQQGRFSIHRTSIYDNVDTPHDTLEKVDNESSPRQSTTKPIDGHNADAFHRTNNMDSIHSESNMGSLQDIPSIDYEEDTIEPDPPNPNAIHDHEIHSKANCTNPKGASYSRTLLDIDIVSKTDTQPNIICDRNLHSKISERHCDRGDPHFDEINKKIQSSIQILSTISSSCSSTDSSNKTDQSGCSSIENIPPHAQLSKKHSRNLSIAQAQRLVEPNDLVAKTNQDLTSAVTVMSPVLEELSPICDNLFSAKIDQTIPESKIPNRKPDMHPMEKAKINTGNSDNIQTSIRNDLQGADKTNSKQLPHETNNIDYTHCNGRSAVSHQTDLKSPPKCAKSSKFQSNLIKKTKNKKSYDDIRIEMKRRRSRKKPKLRRENSFDLGDLDLVSVPPAPDLLAPFSYSNSENDVKDLITSQTHKGQNSGSNVLINLFDMKDSSNEETFV
>Dc A7 
MTEPDLPHYLALIQSTSNKNLVSDVPDMYNTSISSNDTIPIIRETSIQILFSLIYATIFVLGVFGNVLVCYVVFHNKNMHTVTNFFITNLALSDILLCILAVPFTPTYTFLGTWIFGPVLCHLVPYAQMVSVFVSTLTLTAIAIDRYFVIMYPFQPRMRLGTCTTLIVLIWAVSLCIALPYAYCMTLAKHSDSATLCNEDWSSETFQRIYGTIMAFSQFIIPFFIIAFCYIKVSLKLNDRAKLKPGSKNLRREEWDRERKKRTNRMLIAMVFIFGFCWSPINVINLVNDLHEDVAGWFYYYVVFFITHSIAMSSTCYNPFLYAWLNDNFRKEFKQVLPFFSSAGGASSRSASKRLSNWRSDRACNGAETCAETLLATSVVLPGKIDDDEAAELQTEKVKEDILLVAYSSVTDKVEVHPEFNRSHSGISNGHHESRVDVL
>Dc A8
MDPDVTVNTSPYYDGNISFLNEISDDSDIPLFPGYPMVLLQFASACCLLFILLGIPGNLITIIALFRCKKVRNATAVFIINLSVSDLMFCCFNLPLAASTFWQRAWTHGHLLCQLFPLLRYGLLAVSLFTVLGITINRYVMIGHPTLYPKLYSSKFLAFMVACTWLFGFGALVPTWLGVWGRFGLEPSIGSCSILPDDYGHSPKEFLFLVAFVIPCISIVVCYARIFYIVRKTAMKSRAMNMKNMNANKGQYDTMKPPGYGKKYMKATVSTDDSAIGTSCGPSHSTEKSSSIMENTTSFDISTDIALSSLTPNPHFLSPLARTNTNIARYHHSVLAEPSSSSGVENGYYEEDEDLTSRSATPMSAYHSHNATPQKKKKYRKERIPSAVNSTLSHVVSVFRRGGSVRNSPRRPSALTHITPGKMTQKDKKLLKMILVIFSSFVICYLPITISKTTKTLNDVHVLHIGGYLLIYLTTCINPIIYVVMSSEYRQAYINLLTCRSVEHGPSTNFIHKRHTSQRA
>Dc A9
MESDAYNATSILALPDVTLKITAVCTVIIAVVGVVGNSLTVVALLRCPKIRNVAAAFIVSLCIADFFFCLLVIPFSTTRFYFKTWIHGKFLCTVVPFIQYSNVGVSLSCIAMITINRYIMIAHHQMYNTIYKPVWIGCMIAFCYALSFGMQIPTLAGQWGRFDLDTRLLTCSILPDENGRSSKRALFLIGFVIPCVIIILCYAKIFWVVRSSEKRLRRHTSKIQSKKDQKELKAKRNDMRITKMVLVIFLSFLTCYLPITVVKTVDSEVHFPGLHVISYIFLYLSACINPIIYVIMNKQYRVAYKTVLMCEKNRLLSSIRRSGTQSKDAIKSTDQYYDQVDTKTVFSTVPCSIPMDRLDLSDAVFQEDHGNESNGLPNQQSTS
>Dc A10 Sex peptide
MNNKALVVNMHMEVTEMTTTEILNASISPSNMTGLADDMMQGFDYLNISTELPIRYAQPMYGYVMPFLLLITIIANTLIVVVLSKRHMRTPTNAVLMAMALSDMFTLLFPAPWLFYMYTFGNHYKPLSPVAACYAWNIMNEVIPTLFHTASIWLTLALAVQRYIYVCHAPVARTWCTMPRVLKCVAWIAVLATVHQSTRFVDRVYEPHVISWRGQHNVTVCKPEHAAWVTWLSVDFYFTAYYTFRVLFVHTGPCISLVVLNVLLFRALREAQHKRDKLFKENKKSECKRLRDSNCTTLMLIVVVTVFLLVEIPLAVVTILHVISSSVTEILDYDAANVLVLFTNFFIIVSYPINFAIYCGMSRQFRETFKELFIRGAVQVGRRNGGGSSRYSLVNGPRTCTNETVL
>Dc A11 
MITLNNNVSINDTFDFLYFDHDLNLTDCMANFTDLIDLQELQCNQTIVKEMFSLEYRIIGTIFQSIIFIVGLLGNIMVVSVVYKIRSMRTPTNCYLVSLSIADLMVLIAAVPNELVSYYQEKYTWLWGNYGCKMSVFLQYLGINASSLNLIAFTVERYIAICKPMLAHRICTLNRARKILIYVWIFAVIYSSPWLFLTETRQIDPYRETCDFKLPRSYYLVYFFTDIIVFYVIPLALSCLLYILIAHALLSSKSMKHKGRLIHSNVTMVSVTHRHTKNNSSRAQVVKMLAVVVIVFATLWLPYRLMLVYNSFAAMLSQPKFMDLWFIMFAKTCVFINSAINPILYNAMSTKFRRAFSRFLVCRSPDYNTSTGRLSTVTSMTSLSGRRKVNINGVLVRRNTEYPIRRNTEF
>Dc A12
MDGSKYYESLAEGMKSQNFTIDFTKPHIKPTLLNVYVFFIILYGVTILSGVALNIFAIYHIIVERLFRDATCGYFINIALADIIKCMFVLPITLMVTLVQNWTWGSFLCYFLPMLQDIPLHSTMLSFVMIAFDRYKFLKRPLNPRLPVFVFATGTWLSALCIVLPYPIYTTYIDLGTHHPILKGLGLCVGNLTDDMREYMRFTFFLTYVTPLIGIIYLYVKMSKILTDQGGPLPVVIYESRHRTDSGVSSTCYADYSLRGQCTRDSSSQFRLRGASNGNHFDMYEAELDMKKELRTQKYMTSIVTIFAICLGPLMIISRLAKLTMLETYENSVRIDLAFITLIWVAFFPTISTPVLFLSWRMNRLTKERLKTYFRLSTRRKLLDTVEYRGEEEEALNGSSCTTVETQPKFQPSGGDLHYSPSKKSQYKSSRPFPNRGS
>Dc A13 Myosuppressin
MECNLFNNTCTPSYDMNVSRENETYQYCGEHFQSFQMSYDHYHGYISLFVCIFGIVANTLNIIVLTRKEMRSPTNSILTGLAIADLLVMLDYIPFTLHLNIMNKSKRDKFNYNWTMFVLFHSNFSQVCHTISIYLTVVLAIWRYIAVVYPQHNRQWCTMKTTTVTILVGYIVCPLLCLPIYVTSKLKSRIVLLNQLDNNAVNYSVHPGGNQSDHNVTLYDETNSYNATLYFIDLVDYNLTNEIKLSVINFWIYSVVIKIIPCIALTVLSLRLIFALIETKKRREKLLTNKSKLNKTLEKEKRTDRTTKMLLAVLLLFLITEFPQGILGLLTIMLGKGFFTSCYIKLGALMDILALINSAINFILYCIMSRQFRVTFQALFRPKYFTREDHEEIHVLNGAMLNQTQTHVTQV
>Dc A14 CCHa-1
MDDLSSHINSTLMYYNLSNTSLSTDFKPYSERLETYLVPIVFAFIFVVGVLGNGTLVLIFINHKSMRNVPNIYILSLALGDLLVILTCVPFTSTVYTFESWPYGESICKISESTKDISVGVSVFTLTALSADRFFAIVDPLRKLHSGIGGKRATRCTILIVAAIWIFAILCAIPSMTLSYVRAFKDDTNNNTLFESCYPFPPIDGYPNYPRTVIIMRFLIYYAVPLLIIACFYSLMARSLILSTKNMPGELQGQTRQIRARKKVAKTVLTFVVVFAMCFFPQHFFFLWFYINPTAPDDYNDFWHILRIVGFCLGFINSCINPIALYCVSGTFRKYFQKYLFCKMSSKIINSRNANARRFHRPSTYSSTRKWDSMSTTHNPNNLQMNTFRRAPQNDPVTMATEITKITNGDQIIM
>Dc A15 CCHa-2
METVRTVLDQIGDILREDMNAVNLTEDTSYTPYSERPETYIVPVLFAIIFLVGVLGNGTLVLIFARHKNMRSVPNTYILSLALGDLLVIICGVPFTSTLYTLESWPYGPHICKLSEATRDISIGVSVFTLTALSAERYCAIVNPIRSHISSKPLTIVTAFAIWVLAIILALPSALFSHVQPATTASNDTIYFCSPFPVEYGQQYKQTVVLCKFLAYYLGPLCVIACFYILMARHLELSTRNMPGELLGQSSQSRARKKVAKMVLSFVIIFIICFLPLHIFEMWYHFYPDSYDNYDNFWHFLRITGFCLSFINSCINPIALYFISGVFRKHFNRYLFCCCTSRRQLQHDVTLVPFNSTSCRRQHSVLTSHFTISQEEKT
>Dc A16
MNNKSKLANLVISLLLINFTTETDSNHTMNVTNSTGILEGNSTENDTDACMQIKNMTCEEYEDYIDEIIEYVKPTSSEWVLIALQSIVFVVGLIGNALVCIAVYRNKSMRTVTNYYIVNLAVADFLVILICLPPTVVWDVTETWFMGLVLCRVVLYSQTVSVAVSVMTLTFISLDRWYAICYPLQFRSTTSRAKNSIIIIWITSVVFDLPELIFLNIQDTLEIKNIIYFDTCVPTWGPDYESIFQGAKFILLYFLPLGLMSIAYYQIVKVLWRSDNIPGHSEVVHLNDKFHPEAEMNGRHRRATIGTANSTTESQILSRRKAAKMLVVVVSMFAACYFPVHLLSIVRTIWDVPQTEATATLSNFCHFLVFANSAVNPIIYNFMSKKIPRGIHEDLLLLYQTDSVLEFDCADSESAWIDLCRVQSAQSTNRVNSSVFCPH
>Dc A17
MMIYFQNVPVAASTISVMMMSLDRYLYLQHKNRRDFYMIPIIWISTFLIHVPQAVMTSSFTSDVTQDSFCLVDWTDDILESGYTCIHATLVFIIPCLTVIICHHAVGHQLYVTSLKAAAASGEIPLPMPILPSRPKEMIVIASIHPPKLIHIRPPVKTTILRIEEEREREDDDDDDNENKDDNKSIKKKIQADLKYLNRQTEKFKQRRKKKKKPDANAKKISPNKRRLANMLFILGVVFGVCWLPYVLGKLYVQVSFHTGMPRSSFHEHLVSLFWLLGLAHSAVNPVIYCLLNRRSLHINKTNRYRPNLFTRHKPASNKHFRPPSSTNEAALGIFHPKYTKMPPKNGNNNVVQRRESSFFLP
>Dc A18
MNSSGGLGDYYFNGTAAGAANTSGAADGISNLWPQSVRTEFKFLELLQLYYTPLLVGLGSIGNILSVFVFFGTKLRKLSSSYYLSALASSDTGFLVTLFGVWLNLIDVPWFNKDGFCQISIYLTMVCSFLSVWFVVAFTVERFIAVRYPLHRPSMCTVARAKVILISLTLLALALYSPYLFISGPQLSHDTRQNSTVMYCGLVEEWTELASLLNHVDFVLTLIVPFTLIVVLNTLISRTVWRVARIRRSMINNNNKIVAPGGGSMNHHHQSSVRNNFTSHNTQKMFQSSRRNSGGPSSQTKVTKMLLIVSSVFICLNLPSYAIRIWVYLNETLQYESEETKHDVVILQHYCQILFHTNFGINFALYCISGQNFRRSLVSLFCKNKKKKRSRREMSQTTVLTDFAGGGRYGNSMKRKHTIQTDSLLSIREDMT
>Dc A19
MDYPGFDDEMYHRKIERLMHMRSNLSQGSNFSNIILIELRKIVSQQLQDYYERTKDSNESISDEFFDQCDPLLSIIDLFSVYYIPVIVLVGLVGNALSCIVFLNTHLKMRSSSYYLAALAMADFSYLSVLMFGWSDNNMNLEVFNREGWCQALVYLSSVFSFLSVWLIVAFTVERFIAVQYPLHRPHICTVARAKTVILCLTGTSFVLHVYCFLTAGIVTKEEGVICDLREGYEEVMRYINILDTIVTLILPIVSIVVMNTMITRNLLIFGRRFRQEKMSLAISCSHLEHNHLHHSHSSSTSGKSMKNADSFHLSRIGSRHSSCNSGRILGYSTQPTVLTIPTIRMSTLNHDIMHNAKYSGSNLVSTRTQQSITKMLLLISTVFIILNLPSYLIRLYVFIKHSIYRQATPPLMWCLQQFFMHLYYTNFSINFLLYSMCGITFRKCLYQLMRSVFKRIIKL
>Dc A20 RYamide
MSTYLAEDKMDILEQLNVNLTLFIEHFSETSKNYSLLPYPPIYNCDELDGVMAVPLFRYSVISFYSVIFVMSLLGNGLVCYAVLVSQKMKTVTNFFIINLSTNDIILTLFCVPFSASEKFLLQRWPFGNSLCHIVSFVQAVSVYVSAYTLVAISIDRYMAIMWPLRPRMSKGHAKFVIVTIWLTAMVTAVPVFVTTGQTIPNDTFYEFCEFYICGEDWEDPEMKTAYSILVAMLQYGVPLVVLVFTYTSIAIVVWGKQPPGEAENQRDRRMAKSKRKMIKMMVLVVIVYTVCWLPLNIVQIIADWFPNLQQLKWFPVLYFLVHWLAMSHPCYNPVIYCWMNGRFRVSFYGVFRKVPILKHTVKKYDKSNLMSQAVLSDHMSCRHNIRSIRCNTKRAEGDLDELECHRFISSKSARSSHLLSVEHGL
>Dc A21 Corazonin
MNCSELIYIANLSLFDNISREPCLQHAPQLTSSASSRAIILAILAVLSFVGNVLTIISIRKNRVHRGLRQHSWNGVYTLILHLSVADLFVTVFCLAGEAVWSYTVEWLWGNMSCKLFKFLQMFSLYLSTFILVLIGIDRFLAVRYPMKSISTSSRCCKFVIGAWILSALCSLPQMVIFHIEKGPFIEDFYQCVTYGFYTEPWQEQLYSCFSLFFMFICPLLILVTTYVSTFLTISRSDRMFKSEVRNSFHTHFDNNRRRLIHRAKMKSLRISIVIVAAFVIWWTPYYTTLIIIMFIKPDEEVVQELLRVIFFFGMSNSLVNPLIYGAFHLWKPKKHSSQNNNSSFRDRSQASTPNHKSFRTYSMGQSRREEETQLVLLENETSRNGNGYSHRIVRTNTMRSYRSS
>Dc A22 RYamide-like
MNRREDLNNIFEMYNLYKNSTANIGAAGGHEKSGPNIKHFLDILTTNRHGNDSDDLLNFLNQSLEYDYPSLEAVDPPLQIFLIVMYSLTAVLSLTGNTTAIIVLTFGRRSSGDLKVFLINLAISDLTMAIFSIPFTYTMFLYGRWLFPTWFCPVVMMMQHVSVIVSVYTLAAIGVDRYKAIVHPFDSRMKRYQSRYVMVGIWIMALCISSVQLIVSKTRSFTYDGEMHHECVEMWPEERHGQIYTAFIFTFTFAIPLLGLAYTYSIIAWKLWWRSAPGNADPCRDLHQLNAKIKVVKMLVTIVVMFALCWLPLQLFLFLFYFLPDFGVQHNDTAWQIYALSYFACHWMANANSCVNPFVYCFMSDNFRTDLKDICQRAFGKKRKWRERGICNESMRSYSTRTQTTGVLYHGNFASHNNSTRSATSIMSYRYNHSGNVMTVLPLKDVKRHSRAGSCTYQSYL
>Dc A23
MSNCSWETQQLDGDYIIVGYSINCSWPYNTSALDEEGIYKVPTSIIILLSVFYGTISVLAVVGNFLVIWIVATSRRMQNVTNCFIANLALADIVIGLFAIPFQFQAALLQRWNLPNFMCPFCPFVQCLTVTVSVLTLTAIAVDRHRAILNPLSARPSKLRAKICIFGIWTLSSFLAAPMAIATGVTMEEEYTDPAGRIHLKPFCTNIHLSDDTMILYRRVLAVVQYAIPLSVISFVYARMALRLWGSKAPGNAQDSRDATLMKNKKKVIKMLVIVVALFAICWLPLQTYNVLQGIFPSINSYHYINIVFFCCDWLAMSNSCYNPFIYGIYNEKFKREFQLRFRPFKKRRRNWSSRHDSMDLDQTLTPCRASLHSTTMTNAYDWRRTYSSRGHTKLTTNLSNPLFYRHMSVRETAVKPNQSKQLSFNSHNSFDTPAKPCSQSDLEELCL
>Dc A24 Tachykinin
MLGTEDYNMSLYENNLTWIMANDTVESSSNQFEQPWWKQVMWTSLYAPMVVVATGGNLIVIWIVLAHKRMRTVTNYFLVNLSLADAMVSTLNVTFNFVYMLSSDWPFGRFYCKVTQFVAVLSICASVFTLMAISVDRYIAIIYPLKPRVGRRTTLCIALGIWIGSIILSLPSFLYYTTDFIEYSDGKVRTVCYAEWPDGPNNYSRLELLYNVMFMILTYFLPIFSMLFTYARIGKELWGSQSIGECTQRQLENIKSKRRVVKMMMVVVTIFVVCWMPFQIYFLMTSYWPEITNESYIQDIYLAIYWLAMSNSMYNPIIYCWMNSRFRQGFKQFFRWCPGVHATPDGLTRREVLTARYNYSCSGSPDGHYRIKRAGSTQHISRQPSYTEVSELTAVEYPNRAKGFKDRRKVLAKKRNGDGVGGS
>Dc A25 Capa
MEELESFLADDMIVYNCSMNDSMITSYNWTVEHYLYCMRGPKRLHMSVLLPITIVYFGIFVTGVIGNIAVCVVIINNTSLHTATNYYLFSLAVSDLTLLLLGLPNDLGVFWQQYPWVLGEELCKFRALVSEMTNYTSVLTIVAFSMERYLAICHPLLSYAMSGLRRAIRIIAVLWLFGFLCATPFAVYTTINYVDFPPGSGEILYESGFCGMLEVPRGVPMYELSFLFFFFIPMLVIMLMYTRIGLRIRSRSRHSLGKRVEGTVHGETKRSQSRKSIIRMLTAVVTTFFLCWAPFHAQRLIYLYARDSQYFASLNEWLFMIAGGFYYVSSTVNPILYNVMSVKYRQAFKQTLCCRGGSHGSFARDQSSFRETMVDVASPQWSRAMTWKRQPSRRPNNVSASAGGADIVVQLIPDGEKEKFHWSKTLLRVTMGRSNSSLSLVKSKQTSDVNNKVCIGLEMETCI
>Dc A26 
MGFTDHESGINTSYVFGIDDKDGWGPRYFFTFYTEFGNREFEMSAEICLLSIIFILSMGANLFVLITVMWYPALQTVTNYFLLNLTAADILFCLSIPGIMYARVSPQWPLGDVLCKIMPYSQFVCGFVLLWTLTLISMDRYFCIVVPPYRSKLTPHRVLLLTLGTWFIACVVFVPVVLWFREQEVLESRLICTIVFPNVPTVSVSTAFTVVMVVLACLLPLALLVYYYCAIFRKLVETKKKWEHSHLSSHHARHTRVMRMLCISVCVILAMWLPIFLTMILIYIDGRRPTADTGFFLRSHHFLWPLLLALANTVVNPLLFGALSENFLGCLTKRKRLLDTSAPSVARIS
>Dc A27
MDSANCTGWHCTPNNDTSINSFYFYETEQFVILWALFILIVLGNSAVIFTLKFGVKRRSRMNFFIMHLAVADLCVGVLSVLTDIVWRSSVTWKAGNTACKVVRYSQAVVTYSSTYVLVALSIDRYYAIKYPMNFCGSCKYIRGRRARWLVGIAWLISFILSIPIAVLFHVRLVQGTSQCWIEFEKPWQWQLYMSLVALALFVIPAVIISICYILIITTIWAKSKLYSVSAVPGQCEDTRRASSRGIIPKAKVKSVKMTFIIVLAFVLCWSPYIVFDLLQVYGYIPRTQNYIAVATLIQSLAPLNSAANPIIYCIFRTGNNNR
>Dc A28 NPF
MISITQLENKYNANFTIFNDINIIVNFINFNNKTTSATSHSCSHKISGIATSTKQYGAGSNGTTESSGGEKDEVFEHMYQTITIACYIIIMIIGLASNSLVSFIVMRQCTRKSMTNTGPSPRNLYIVNLSIADLALCALTIPFTILSLVKKSFIFNTVLYKIMPLVQGANFMVTSGTITAIALDRYFTIVRSPHRKYCTCSVAAVITLIWFLSILSMIPTLLFDNVLMDKNLLTQSHLDTIIQDNTAQSFQQSFEQTITSLTPGDGAGDAVSLGPRGAGDNSDPFCSPDHAMRNFFLHIYVFVLIVAQFIVPVLSLIFIHTKISSYLVQVHLRSPPVDASNKRARREVRRNRRTMLILSCIAFVYLLSWAPFTLFTLFIQYLPYAFNSIHDIYKYYIISHCIAMTSTITNPFLYGWLNTNFRREFKTVFYSLFNIQEKPSKRFLKRNSIFYQQVVQQNARKEAEEEERRRNQDEGTSRTGRRQNPTFYLNNSIILMNERSNSCRTTTTTATTSFSSDRRFSTLTTSLATSRSSFSRAGIEKML
>Dc A29 Pyrokinin-1
MNYHEEDWLDGNFSADGNASVFAYPPKRDALYIVIPMTALYSLILFTGLIGNVVTCIVIARNKHMHNATNYYLFSLAVSDLLLLVTGLPVEIYYIWSRYPYVFGETFCVLRGLAAETSANATVLTITAFTVERYFAICHPFWSHSLSKLSRAIRLILVIWIISLLCAIPQAMQFGVVGANEEEAHCTVTTQLAHAFEVSTFLFFVTPMTLISILYALIGFRLRRSAVMKRSTSSQDSQYSVASTHGGYCKHNRSSQRVLKMLVAVVVAFFICWAPFHVQRLVAIYSTHGDEGEHTIYAIVTYTSGILYYLSTTVNPILYHIMSFKFREAFKSFLCCSRKRYPDVAVRLSREHTLNCPNRRDYWVVVPRNSRKVLLKPHQVFRK
>Dc A31 Pyrokinin-1 
MNGSVDLLSSTVEETSRNIFSGIDLINASVNVLSSRISVDSEDINETLLSYNASAPRCTTGDINYYYTVFITLLHSFILMCGIIGNICTCIIIYKNKHMQTATNYYLFSLAVSDLLLLVIGLPSETIHTYYLTQYAFGSNICVLFSFLSETASNATVLTITAFTVERYIAICHPFLSHTVSKLSRAIKFIVCIWVLALCLAVPLATQYSVIPQSQPSVIVNHTAILLDDNLRNSSSFSISCPVVSTCTIQQSTLWEHAFEVHTCIFFLGPMTLITILYVLIGFNLRHSNLLRKGSVGSHGADRQRWRNQSRVINMLIAVVVAFFICWAPFHAQRIFAFKMNLLYANAHEAPQHLVELYDILSTISGILYYLSPAVNPFLYNIMSNKFREAFKCTFSCVVCFGGTKPPSRIPSMYSSFPLRSATRLSLGEHRLCSRRPTRTRLTSVVEPSEQMIPLKVGRSNSNSAAIDLIASNSSNANGIAPPKQCNTIHTISNSSLQDLDQTEFTGKDLASYMGELNNR
>Dc B1
MAYNSSTEEHEQPFVSLLRQRCEQVLNFSEPNHNAQYCSGTFDGWACWPNTPAGSRAFVPCPYFITGFDPSRFGHKDCTENGTWYRHPVSGKVWSNYSDCINLEDLEMRQKVNSIYETGYVVSLIALISSLVILSYFKSLRCPRITVHKNLFTSFSINNFLWLLWYQFVIPNPSVSFENGISCQILHVVLHYFLLSNYFWMLAEGLYLHTLLVCAFFSEDKLVRCLYLVGWGFPLLIISVYTGLRIKHGDTEECWINDSKFSTVLLLPVCFSMALNLFFLCNIVRVLLIKLRNAPGNANSRPSRQVIQGFRATLLLFPLLGVHYFLTPFRPEPGHSLEPAYEYTLAASASFQGLCVAILFCFCNGEVVAQMKRRWAYVTFRPRTNSYTATTVSFIRSTAGPLTCEDNV
>Dc B2
MSAILTTGAPLTEQNCNSNFATFNFTEGTFCNWTWDGVYCWPPTRANSTIELPCPVGKGLDPTKFAFRRCSSNGTWLGKTATDFHHGWTNYTGCYTSSAHQLLMKLFNSSEEEGKRKIQIAENTRSIEIAGLCVSLFALLISIGIFCRFRSLRNNRTRIHKNLFFAMIIQVLVRLALYIDQAIISNSSRVANLPRFGIENTQILCEASYVLLEYARTASFMWMFIEGFYLNNMVTVTVFQDKSYYCIYKVVGWGIPLIMTGLWALVTAYYMREERCWWGYNLTSFFWILEGPRLAAVSLNFLFLLNIIRVLVVKLRQSHTTELEQLRKGVRAAIVLVPLLGITNVINMTEAPIEHSVWRFLLWSYTTHFLTSFQGFFVAVLYCFFNGEVRMAVNKGFSTYMMSRQQTFPTRRNSVFVSNVEPDSADSNEFLSTSLRRFCCRQQHNSTPQEELLKPVTKLKTNI
>Dc B3
MSDESDFVITPSSTNLTSNVKLLEKTSEILFLLRLYEKCEAQKKDFDHVMFNDSTLYCPTMFDGWSCWNATLAGETARTPCPNFIVGFDSRRFALRTCLENGTWFQHPVTRKFWSNYTTCIDIEDLKFRKAMNIIYISGYSISLATLLISLVIFLIFKSLRCTRIAIHVHLFISFACNNFMWIIWYRNVVGDPKVVEENPQHCQILHILLQYFMVANYFWMFCEGLHLHLALVVVFVKDTSLMRWFHFIGWVVPLIITSVYAYVRHTSLEDIKYCWMNDAHSRWILTVPVCLSILVNLAILMNVLRVLLTKLHSNSTNPAPIGIRKAARAALILVPLFGLHHILLPFRPEPKSPWEMVYDVFSAVLVSSQGLCVSILFCFANVDVHGAFRKMFYRLQRRGTHSTMVLHTNYCHSTREFQL
>Dc B4
MTFPYEGGFTNISFNDKEYECLMNAANDSIVADPSKLHYCPRQWDQVLCWPPTKNGSLAILPCFGELNGIQYDTSQNASKWCNANGSWNSFANYSLCTDIKKTTQDLSEPGIEITTMIYSVGYTLSLIALIIAVWIFVYFKDLRCLRNKIHTNLMCTYILADFMWILTMTVQMSVQSNFACVILYIFLHYCHLTNFFWMFVEGLYLYMLVVETFTRENIKLRVYFLIGWGAPLVIVTVWAIAKTFAPSSDIQSQGMGDIGLRHCPWMTPHVYDWIYQAPAILVLFINCLFLIMIMWVLITKLRSANTVETQQYRKATKALVVLIPLLGITYILVIAGPTEGPYVSLYAHLRAILLSTQGFTVALFYCFLNTEVQNTLRHHLERWKEARNLGAGGRRYTCSRDWSPNTRTESIRFL
>Dc LGRs1
MLCQWTSLVILHYVFYILGEVEACVCSNRVKCICLGDSYKNVTQMPLKYLTIADSNIELLNHDVMKMYANSLLDIYLTNVRSLRQIDENTFEDFSKIRTISIVNAPLLTLVSPNLLKHLTSLKILKIVRTGLNHIPQFPVSNDLVMEVIDLEGNKITELSSDSIRIKVEHLFLGYNNIKIIEGRAFNGSQISKLNLRGNQELNILSEDAFNGIQDLQQIDLSDTSITHLPTLGLDSIETLLLENTFTLKTIPSIYDFKKLHTAHLTYSFHCCAFQFPEKHDPHKHAQYQSLMKQIAASCGGQDVQLPHSVVRRDFGDIYDPTNGSLFDSEVDTSTPVSVTEDYMNTPIIPAHRLQITCGNVNLKRHQVTCTPIPDALNPCEDIMGYAWLRLCVWFVISAAIVGNAAVLAVTLSRTSEKSVPRFLISHLAMADLCMAFYLLLLAVKDLQSTEVYFNYAYDWQKGYGCKVAGFVTVFASQLSIFTLGMITLERWYSIKRALYANKLTIHRTTYFILVGYVYASVMGALPMFGISSYSTTSICLPMDTRHLGSKIYVHTLLLFSSIVFAMICVCYFQIYSSLDYKTRHNKGESKIARKMALLVLINFACWAPVTFFALTAALGYPLISVTKSKILLVFFYPINSCFNPYLYALLTKHYRRDLVLTLARIGICQERAHKYRMISSGLNGNTGLHSLSSSRKQSHDDIKPRN
>Dc LGRs2
MVGVSAVWMWLSFVTVAYQRGSSQVTASPPNQDNVTLAPIFVLDGNLIPGSWCECRQTTSNEDCMCHGAGLLEIPSNLSTTLKTLTVSNAGIRTLTANCLQPYKNTLRDVTFSNVKRLEHIEPGVFNLLKELRSIYIHYAPLLRRIPSGVFQLYLPRLIYLRIVHTGLEKLPYFGRLKTNAALHMIDLENNQIQAISSHEVEVHTDQLLLNFNMIQTVENEAFKGSQIAKLSLKGNKGLKVLQSRAFVGVLSLRQLDLSNTAIEYLPTEGLKELDVLKIEATYSMKVFPSIYNFQLIKEAWLTYPYHCCAFHFPATHDPDQYAKHQEFIKANAVGCGRRRRSVNNSTLIDDFNSPWGNPLPVDTPHTGADSLDGFFHEKLNNLSGARVNATCGTLSKNYHEVRCHPAPDAFNPCEDLMGNWALRVSVWFVAIAALVGNLAVLLVLISSRFRMTVPKFLMCNLAFADFCMGLYLIMIAIMDVRSIGDYFNHAIYWQRGMGCQMAGFLTVFSSVLSIFTLTVITCERWYTITYAIHLNRRLKLSTATKIMVVGWVYSIAMAALPLFDVSNYSKTSICLPMKNTNSTDSAYLIFLLLFNGLAFWMICACYARMYSSIRGGTEGVASLARSDMTVARRMALLVFTDFACWAPIAFFGLTALAGYPLIDVPKTKILLVFFYPLNSCANPYLYALLTQQYRRDFFILLSRYGICSARAARYKGTPGTFRKSGHNAHTVTEGNERDMAMCGPQHRGSLLTTVTSMDSYPVHNTRYNVNTSPNNNTEVTSLQHLEMMPFDYNNGQGNNSHSASNRRQSKNNTSLI
>Bm B1
MNDPDRIARDLLLCEEFNNRTLPPPGLYCEGTFDRWLCWPHTPANSTAYGSCPEFVPGFRPDLLAHKECTANGTWYKHPETGLPWSNYTTCVVEEDDVNHIIVVYEAGYSVSLVALLLSLAILLYFRSLRCARITVHMNLFGSFAVNNALWLAWYGLVVRDPTTLQEPPVWCCALNAVLQYAMLTNYMWMLCEGMYLHTVLVSAFISERRLVRALVAAGWMLPLPCILIYATRRALDGDPLCWAEEPESRPELAVPVGLAVLLNLCFLCNTVRVLCTKLRAGGAAGGAARPSATALHALRATCLLAPLLGLQYLLMPFRPANTVSWWRAYEYATAAATSLQGLCVAVLYCFCNGEVLAQLRRRWRALTFRPRANSTTATTVSFVRSAATAGGEDKA
>Bm B2
MTVESRRLTPELSLISTGVRYCQPRFDGYLCWPPTAAGETTYLRCPVARLSDSTKNAYRRCGIDGLWNTKKFNETSEIGWTNYTPCFPMEIRNMLNELYEEDETGAQDKFNVALRTRYLEIFGFTLSFIALSISLYIFIHFRALRNHRTRIHKHLFGAMLVQVLIRLTVYIDQAVVRSSISSTDDNTTMTRGIDNMPYICEGSYVLLEYATSAMFLWMFMEGLYLHNVVAANNLRERVPYQWYCVWAWGAPVVITSIWTILTALKYRGEKVQTCWYGYNFTGIYWIVQGPRLIVILINFVFLLNILRVLIMKLSKSARREIVKVRKAVRAALVLLPLLGITNIMNMFEAPLSSDPIRFAVWSYLTHFLRSFQGFFIALIYCFLNGEVKQCLSKAYTNYMAERALLVRQNAICVPSMDEEPAKEKKASYLSCCFPSKTEKRTSKDYRACALDLNKDEEPAKEKKASCLSFCFPSKTEKRTSKDYRAGALDFNNTARARRLELHMVSNSQLPTPLQSPCPAVVRRQMELQELKQSTPLIPRRHIVSAPKRAVRIPFDDDDEAVTKEPFSCYADTLEMAELGAVSPWVYRRRCSPPEMGIFDTCSLTRGSCDEQPPIHIERCIYATRAIVPSSPYVADTDAREVSK
>Bm B4
MLSRFLNKLFSQTNVTENPQLKVLYTRYEECFVSNETHNTIVQSEYDENAPRCPKTFDGFSCWDETPSNTTVVQNCPELINGFDPSRTAFKECLENGTWLEHPESKKVWTNYTTCIDYDDLRFRNVINNMYVGGYAISLIALILSLMIFVFLRHFQYKRTRIHANLFISFILNNIMWIVWYKTVVDYIEVVQENTIWCQSLHILTYYHMMTSYMWMFCEGLHLHVGLVSINEYISVRSYCAIGWAIPALVVALYTGVRMQLRYGTERCWMDQSHALWIIVIAVVIILTLSFLFLVNVIRVLLKKMQPPASNQPNEAAKKAARATATLVIYFMIPLYGLHFILIPFQRAPESIGEKIYQVVSALLTSLQGLCVSILFCFTNNDVKTALTNYLARYKRKTEAIQMTGITTGESAVNPNAA
>Bm DHR
MTTYILSACSWILNLALQNWSDEAQQDQTSCMILVICMHYFYLTNFFWMLVEGLYLYMLVVETFTAENIKLKVYTTIGWGAPAIFITIWVVSRCFVNVMPSTGPDGLALAGEAKMCIWMHEHQVDWIHKAPALAGLALNLFFLVRIMWVLITKLRSANTLETEQYRKATKALLVLIPLLGITNLLVLCGPSDDSWFAYSFDYARALMLSTQGFTVALFYCFMNTEVRHAIRYHVERWKTGRNIGGGRRRGASYSKDWSPRSRTESIRLTV
>Bm LGR1
MFWRFNVVTIISILLFANQPVCCQLSEGVSVVLHQTNITRLTARALHAAGYHLHIIEHLSIMGAPKLEHVVVEDLIRMPRLKSFFITQAPLLHRVAPLPALPELRTFMITTSGLLEVPNLSHVHDSRKANTSLSYLQAIDLEGNHIKTIPSHALRVRADQVSLNYNLIEEVPKHAFKNAQISKLSFKGNTKLKRLDEHAFAGNLLLRQLDLSNTAITSLPTKGLEKLQILRIERTPSLKYIPSIYEFQQLEKAYLTHHFHCCAFKFPEIHNPAHKLYETQMAMMMQRCASIQKSQARKRRSLEPIRPVTDGAQTVTALEDDDASTMTASEEYENFEEYFSDSGSYEDGDQGEFHDIVNDTVVSISADCGNFNTRNRNVECTPASDALNPCEDVMGWSWLRASVWVVVAAAVVGNVAVLLVLLTNHTELTVPRFLMCNLAFSDLCTGLYLLMLAVVDLRSYGEFFNYAYNWQYGVGCKIAGFLSVFSGQLSVITLTIVTLERWFAITYAIYLERRISLSTAAKIMLGGWLFSSLMAGLPLLGVSDYSSTSICLPVESKDIGVVIYQGSLFLTNALAWVTIVVCYVQIYRSLGGGGENYGGRRAAAAAERRIANKMALLIGTDLLCWAPVAFFGVTALAGVPLVDVSHGKVLLVFFYPLNACANPFLYAILTKQYRRDFITLVARTGQCNWLVEKYKLSTTPPPTAHTNPSTPAQLMPLVDQKNHSQISKEFSDFKA
>Bm LGR2
MWAAALWAAGALWAAAAMCSGGGGGERLDCRSAGLQALPPLHHNLISLDVSNNNISSLPRDALLPATGLRDLNLSSNRLELVSAGSLSGAALARLWLDRCSLRRLPAHALRDLRRLHYLSAEDNLISELEGGAVGARGLRTLRLSRNLLRAVPTHALAPLHHLQTLSLSGNLITELSDSSLPPLPALHTLVLKRNRITHIDRPAYSGAPSLSRLRLEENLLSELPPAIQLLPVLQDLLLSGNRIEVVEAGILQQCRLLKRLDLRGNPLTRLHRHALQHLPHLRTLILSEARGLREVPSLNGSAQVRTLRVERARLTRLSTDLCRHAPLLQSLEMKSNYIDRVPDLHECSELHLLDLSSNEISAVQGSSFRGLHKLLDLLLARNRLRHIPSDTFIHTPELQRLNLEENQIEHIDMEAFVSISKLEDLNVGNNIFPWLPASGLQRLLHLKAHNNPNLRHFHPPDVFPRIQTLVLSYAYHCCEFMPLMEGGTV
TEEETSEEDASTDLVIIPSQSIDAEAWLNATDVWSQLNVSAAGGSRWQAMLEDWESDLVEGVSEHRVEPSRRVQCLPLPGPFLRCVDLFDWWTLRCGVWAVFLLALLGNGTVVFVLICSRSRIDVPRFLVTNLAAADFFMGIYLGFLAVVDAGTLGEFRAHAIAWQMSGGCRLAGFLGVLSSELSVYTLAVITLERNYAITHAMHLNKRLSLRHAAFVMAAGWGFSLTAASLPLLGVSDYRKFAVCLPFETSSPVALGYVVSLLAINGVAFLVLLGCYLKMYCAIRGSQAWNSNDSRIAKRMALLVFTDFLCWSPIAFFALTAAFGLQLVSLEEAKVFTVFVLPLNSCCNPFLYAILTKQFKKDCAIVCKAIEESRVTRGIGRCRHSSNFSNRQTPANTNSLAERSSRGQHHAACACRRMLPAGAPPPPPPAARRARLLRWLRACGGETVEKTINQGYVFHQFGFVNFIKYY
>Tc 65 DH44
MDQGESEVVYARHEDIVRILNRLNETQAELACELKKTLSPPSNGCAVDFDTVLCWPQTAPNSLAVLPCFDQLNGIKYDTRENATRLCFANGTWDQYSNYTSCKELSPLEVPEVELTTTIYFIGYTVSLVALLFAVYIFWKFKDLRCLRNTIHMNLMCSYILADFMWIFVYSLQVPLQTNKAFCIFLIILLHYFHLTNFFWMFVEGLYLYILVVKTFTGENIKPRIYAVIGWGGPILFVLVWGIAKSFTLPLEDQQMFRSCPWTPHPFDWIYQGPAIAVLIINVIFLCIIMWVLITKLRSANNVETQQYRKAAKALLVLIPLLGVTYILVIVGPTEGISRRIYDSIRAILLSTQGFTVALFYCFLNAEVKNTVRHHYNSWHTRRTLGSRRTRYSSSKDWSSQARDSMRYGSKRAKLSTLKY
>Tc 66 DH44
MSWSEPLPQEPEPVDADLWPSSENVLNETEDIKIRLNITLQHCTSLYTNRTTALAETHPDGFCPVTTDGLLCWPPTPINETTYVKCFAELMNIRYDDTQNATRVCLANGTWTKADYSKCTEIILIPDVETQATIYFVGYVLSLITLSIALGIFTYFKELRCLRNRIHMNLMWSYMLMYIMWILTLTVLGSKGGTGASIACIFVITLLHYFHISTFFWMFVEGLYLYILVVETLTRENYKLRVYVCIGWGLPMIFILVWVIVKSFIPAAGDPATCTWFNSHDVDWIFQGPTMLVLLLNLAFLLAIMWVLITKLRSANTVETQQYHKAAKALLVLMPLLGITYVITIYAPTPDKKSEIIFECVRAVLLSTQGFTVALFYCFLNTEVQNTVRHHFETWKTRRSLGPSRLRSGSRSKDWSPRSRTESIRNTEWTLVMPDDVDAEGKVSPPVNGSVR
>Tc 69 PDF
MCDEIKECAQITRTTRTIEMVGLSFSLISLIVSLIIFFQYRVLKNNRTKIHKNLFIATLLQVVFRLIKYVDQELKAGDRIIENTPILDEACITLLEYSKTAMFTWMFIEGLYLHNVITVTVFQEYSYIKIYFYVGWTAPAVITAVWVWTMKMVRSNWGFYYFLPYYWILEGPRSTIIVVNLLFLINIIRVLIVKLRESHTSEIEQVRKAVRAAIFLLPLMGIANILFWMGYRFTQGWKLALWSYTSYFLNTFQGFFVAILYCFLNGEVQTAVKNSFYLHMSLRNHDYTPCRNLTLISTAPDPEQHIEKESTNWIRYCLKQNKKSPEEKEISVCDLNDRRNSAIVTALTMVETKPLTRFVVATRISQYVAKAIRRNRYDDNRRQKFRTFATPESHNEHGERKNLFPSIAISMTLMSPYHKVYKSDITT
>Tc 70 DH31
MEQMRQHCLVFYKCEKDGEWNFNEQFNKSWVNYTTCINIEDFEFRQQIILIYCVGYGVSLVALLVSLALLTYFKSLRCARITVHMNLFSSFAMNNFLWLLWYSLVVNDQDVLHENKLWCRVLHVVLFTFLISNYSWMLCEGIYLHTVLVSAFISERRLLRCMLALGWGIPLLTTSIYAPVRSVLGENVDELGRCWTQDGRFNKILMVPVVITVFLNVIFLVNIVRVLLIKLRKGPANGGSGSGASRTSLQALRATMLLVPLLGLNFLLTPFRPEANHPWEYVYEVVSALTASLQGIQPFLMFFWYRDQNHSW
>Nl A46
MVGVWWWIAVVLWGLIVGGGLGGAGGGHPPACVVQGGDALCRGAALTKIPTNLPQAIVKLDLTSNNITELGDNAFVELPQLEELILGDNKISKIHPRAFSANPRLKRLSLQNCGLAEVPWETFQPLRQLTSLQLDGNEISQVEAVSFAALGNSLHSLRLEGNRLTAPPTAALATLPHLEALNLGSNLISSIPVNSFPDLGNLIILLMKRNQISTIDEDAFSNLTALRVLELDDNLLTHIPIALTKLTSLQELSVSGNRIKFVAGGILQRAPSLSLLELKGNPLVGVDPLAFSALPKLRKLILSEARELREVPCLNGTTGLEILRLDRASITSIPSSLCHTCPRLKSLDFKSNKLTRVPDLGGCKDLRVLELSGNQINSLAGRPFVGLHQLHDLLLAHNVIPYLPPDAFTGLTRLQVLDLESNQISEIHPEAFLTFTQLEDLNLGNNAFSELPTAGLERLLHLKTFNNGHLRDFPPPSAFPRVQSLVLSYAYHCCAFLGPPGGGQAPLQVGGHAPGANRGTPLHESVLFPTDNEFDMTLWNSSLTDIWPQLQNLSKKFGTQINELWDNFGSDFTYPGNLPAYVEEYFEEQERTGGGGAVAEGGYGGAPGRIHCLPAPGPFLPCVDLFDWWTLRCGVWVVFLLAMLGNGTVVFVLVFSRSKIDVPRFLVCNLAAADFFMGVYLGMLAVVDASTLGEFRKWAIPWQMSAGCQLAGFLGVLSSELSVYTLAVITLERNYAITHAMHLNKRLSLKHAGYIMLCGWAFAVVLATLPLMGVSDYRKFATCLPFETTTGPWALAYVVFLMFVNGVAFLILTGCYLKMYCAIRGSQAWNSNDSRIAKRMALLVFTDLLCWAPIAFFSTTAAFGLQLVTLEQAKVFTVFVLPLNSCCNPFLYAILTKQFKKDCVLICKAIEESRVTRGIGRCRHSSNFSNRQTPANTNSLVDRSSRDGGQPCSCSAKLLSEAAAAASSPANARGANRQPLTTLQRLLRCLRRSTGSGRHRTRSDQYAYQIAEIQQKQHKRASSVSSSENFSSSRSDSWRQNHNHHHCGIPMRLLDPKRRASSWIVTRKTSQDSNLSSSRNDSSGSATTASTTLSRVSRSSASSGMSELTGISSRGGTKPRLTRQAAVTEVPPAAPPHYEGGPDPNRGLTVRFLATIPSEGGNTTTNDEASDSSTAILHDNGN
>Nl A47
MSKVMLMVICTCILHLRDAGVIGSSAVASKVVTQETDTQMVPFSCNTTVEAFQCDAATCIPTTSACNGIMECPNGQDESVSVCGCLPNEFRCRNSCVDLVKRCNRQKDCEEGEDEEDCKTFLCPITHFKCSNHYCIPLDSVCDFKDDCGDNSDELKCVRRKCWNPEFKCDSGECIRPGFLCDGSPDCKDGSDESPDTCHPRKFVKCGDGTRIHKYYWCDGWPDCTDNHADELNCEECLGEDDFKCPNGRCIRKANVCDSQCDCVNSFNNSLTYYYDKVCADEVNCTHSYKLHQGTGALECELGSTLGCSTPGSSHTKSRCIAPQFLCDGVNDCHNGDFLSDEFGCPYNQKHQKLDLDEVFQCRDNRSLPKRFRCDFNIDCLNGDDEEDCPEIEICHENEYRCENGQCIPKSGYCNLVFDCYDRSDESDCYNNLCGEGLLRCATGQCLPEDQWCDFFIDCLDASDETNCTIRECQSDEFKCDNGQCVSSTQKCYTSGNPRTGCADRSHLLNCRDWSCPESQFKCHQGPCLNMSLICDGNIDCPGSWADEDNCTFSCSNSAPQCECQDVMINCTGKGLSQLPDAEKEITSFHLGNNDLGPTLNNETFLNLDRLLYLDLSNNSITHLMPLMFCNLWRLSVLNLQNNKISILGNGSFYGLFGVSGLYLQGNQIQKIQTMAFIGLSSLTFLDLHGQRINQIEPSAFVGLRNLAGLDLDLSHNEIKYLEEGILQGMSRLLSLDLRYNKIKVIATQVFLNTPNLQKLITDEFRFCCLARHVEHCEPPPDEFSSCEDLMSNIVLRICVWVLAIVATLGNVLVIMWRSRYKHCNQVHSFLITNLAVGDL
LMGSYLLLIALVDWHYRGVYFIHDSDWRSSQLCAFAGCISTFSSELSVFTLTVITLDRFLGIIFPFRVRRLEMARTRQLMAFGWLLAGILSALPLSRFTYFHNFYGRSGVCLALHITPDKPSGWEYSVLVFLVLNLLSFGFIAVGYLWMFLVARTTQKAVTKERQMNEAAMAWRMTMLVATDAACWVPIILLGIVSLAGYTVPPQVFAWVAVFVLPLNAAINPVLYTLSTAPFLTPARRGLLRFRRSCKMSLSADPRRTYSSGVATPMPIRRYSSACSNADLYAVTKRASAKWTRVDTTVSERGEVFPLSRLDNK
>Nl A48
MMSFQVSSIILHLALIANHAVAKDRIGMYWKCDCNFNNNSQDVPLKTDCHSFGVESKHLPHNKNATILWSLSNGAVTDIVKKCFLSHNTTLTDISFARLKFVDEFDKQAFTNLRLLESISITQSPALRYLPNGVFYPVSKNLRVLRMTHTGLEAVPTLPALSKKIMHLIDFESNKIRSIPSNSINIQTEQLVLAYNSITKVEGWAFNGSSIGKLSLRGNNRLVELSSDAFRGLKGLLDLDLSQTAITFLPVVGLEMLEMLKLQGTTTLKIIPSIHDFKSLQVAELTYSFHCCAFKYPARHNPARHELHVEYLQIAKERCGGNAPKRIANRFSRIKREADGSFGEIQNDGDEYGKFSHSVEDDSQQYPQSGSVSQENGDRNHSKLGGWTDAFEPPSTKKSESWKDGGVFHQTHASPTSFEAFCGNLTIRTNPVDCWPKPDALNPCEDIMGYDWLRISVWFVISTALFGNTAVLIVLIANRSDTTVPRFLMMNLAFSDLLMAVYLLLLAFTDIQSTGMYFNYAFDWQRGYGCRIAGTLTVFSSQLSIYTLTLITIERWFAIRHALYANVIDLKVAIQAMIVGWVYSIGIAVLPLFGISSYSTTSICLPMDVHNAASTIYVLTLLMVTGVAFVIICICYIQVYLSLGKNTRHCPESSVARKMMLLVGTNFACCAPIAFFSLTAVAGYPLIDVTRSKILLVFFYPINSCANPYLYAIMTAQYRKQLIQLMAKCGFCTECAQQYKMVYQPELEQKPRPSRATLLSTAHSTEDTVFNNNDSTRDTCNDISEREHQTEDNV
>Nl A49
MTCVLDAVTITRFVRLHWLMVSILESTASSAEATSVVRNWTSQQDVLLPPLIQSTDSGCTCKNLTGSDFTGCTCRGDDLKHIPDNLAPNLRTLTVTNAAIEVIEADSLISYRSTLADVSLNHLTRLRVIEQGVFNNLPALRTIVINYAPSLKSIPDAFFRTSLPELRIFRCTYTGLGVVPAMKYLGSKHPMSIIDLDNNQIEKLTRGSIQVTSDQLWLNYNKIREIEALAFFNSTLATLSLKGNRELKMLDSDAFTGLRSLRHLDLSDTSITFLPTSGLRGLEELKIQGTKSLKVFPSIYSFDSLKEVWLTYSCHCCAFHFPAQHDPLGYLRHQEFMLRIKEEQCTSQKNHHTELKKHHGMGAFDQDWGFSVTKVLPTGSFLEGQFHSIVSTNKKINALCGNISKNYEEVKCFPRPDAFNPCEDLMGNWVLRVAVWLVAILALLGNLAVLLVLLSSRFRMTVPKFLMCNLALADLCMGLYLLLIAIMDARSIGDYFNYAIDWQNGIGCKLAGFLTVFASELSIFTLTVITCERWYTITYAIHLNKRLRLSSAAQIMVLGWIYSITMATLPFFGISSYSITSICLPMENAKTSDLVYLVTLLVFNSLAFWVICACYSRMYVSIRGGQGQATADPLSCPDMRVAKRMALLVFTDFACWAPIAFFALTALAGLPLIDVPKTKILLVFFYPLNSCANPYLYALLTQQYRRDFFILLSR
>Nl A50
MQRRAVATALVTAVTLTHFTVKADQDGVEPHPTWPFAVKADQNGVEPHPTWPPPPQLPPMVQSHEPGCSCSDHRDPPRLLVKCKCRGDHLQRVPSDLQRGLHILSITRAAIEVLAADSFQPYRESLTDLSLVRLPNLRLIEPGVFNNLPHLRTIDIHSAPMLTIISDAVFQTHLPRLRIFRCTNTGLQQIPALRDLESKHQLHLVDLDSNRISLIPERSFYITSDQVSLNYNQIEEIEAFAFHNSTIATLSLKGNRNLHILSEDSFSGLNSLRKLDLSETAITFLPTLGLRGLDELRLQGTTSLKVFPSVYSFDSLKDVYLTYSCHCCAFRFPARHDPAGFRRHKEFVEKMIRDCSSSFSGDNVSYNDRANQQNISFGPANTSFWNNIEFTSGSSTTSSEETFHSIVAVSPNGQLQVRCGHMLGGGGSKGRLQGEGPRCFPAPDAFSPCEDLLGSGWKVRISAWLVSLFALVGNTCVLLVLLSSRFRMSV
PKFLMCNLALADLCMGLYLLLIAIADARSQGAYFNYAIDWQNGIGCQAAGFLTVFASELSVFTLSVITSERWYTITYAIHLNKRLRLGSASRIMAAGWLYSIAMAALPLLGVSSYSITSICLPLQTSSAVETVYLATMLAVNGVAFGVVCVCYGLMYASIRGQGQGRSGRVRSDLSVAKRMALLVLTDLVCWAPVAFFGLTALAGHPLIDLPSAKLLLVSFYPLNACANPYLYALLTRQYRRDLLALFARYGICSKQAATRHRGGLAGGGGHGEARGTGGRGSRAGEGEMVLGHSPHHTGGLYSPP
>Nl B1
MTGSNNTTEIVYEQEIIKQKYQQCMVQLELSNQTGPHFKEPYCKGVFDGWSCWPDTPAGTVAFAPCPEFITGFDPTFIAHKDCTANGTWFKHPISGLVWSNYTTCVNMEDLDWSQKINTLYETGYAISLVALLLSLIILSYFKSLRCPRITLHMNLFTSFAINNLLWLLWYRLIVPYPDIVKQNGVWCQCLHVILHYFLLTNYSWMFGEGFYLHTLLVSAFISEERLVKWLTRLAWIIPFIFITIYMKLRLFFGQTDKCWIEDSPYMSVLTVLVCCSMVLNLIFLCNIVRVLLTKLRSTPSGMASSTSQAPSRSLLQALRATLLLLPLLGLNYLVTPFRPHKGHPWEKYYELTSAITASFQGLCVATLFCFCNGEVIAQIRRRWQYIMFRPRANSYTATTVSFVRSTACPNTGEDNV
>Nl B2
MPVRRVSSDGNRDPLVAHRASLLAVPGLHPTSGVGSDVGSCRQLDLSLTSPADTTAAAMSDDISPECVSPAVLLVPPPYPEASDEVSSTSKSDQGIQITVVEDTTEDDKQPQSQPQPQSLHHRPVANKRSLELCAARYHEYSAPLGVLYCNWTWDQVLCWPPTRAGTTATQRCPRDKGIDPTKFATKKCSAEGRWEGKHPGEEATSPQGWTNYTPCYTPEMLELFRKLYVGSEKAAMKKLEIAERTRTLEIVGFSISLAALLISLAIFCHFRSLRNNRTRIHKNLFVAMVIQVVIRLTLYIDQALVKGNSLTGQRVSSSSSSSGGFRQGIDNTPVLCEASYVLLEYARTAMFMWMFIEGLYLHNMVTVTVFQEKSYYAAYTMVGWGVPVLMTAAWAMTTASTLGSTRCWWGYNLNKFFWILEGPRLIFILMNFLFLLNIIRVLVVKLRQSHTSEIEQVRKAVRAAVVLLPLLGITNLVNMTEAPLTRAVWEFGLWSYTTHFLTSFQGLFIAILYCFLNGEVRMAVRKSVSTYLSLRPQHFTPQRRNSAFVSANMTEQVVSTPPPRPATSAPRSWFRSCCSHPSQPTPETRV
>Nl B3
METFLEGDLTLEQIIITRRENCEDIKDFTPANDTGEVYCPREFDGWSCVNWTSAGQVAHFPCPYFILGFDPKRFGQRTCLMDGTWFRHPDSNKTWSNYTTCVDLEDLELRKHVNFIYKTGYSISLAALIISLFIFFYFKSLSCTRIQIHKNLFLSLTINNCLWLIWYEAVVDNLPVLMTNGLGCQALHLLVQYFLVATYLWMFCEGLYLHTLLVVTFLTESRVMPLLYFIGWGVPAILVLIYAAMRSSLREEKLHCWIHESLYSWTLSGPVCISMLANLVFLINIVRLLLTKLHTGQPVSPKASFQDPQSSVRLRRRNTVLSQTGVMSGRTRKAVRATFILIPLLGLQYILMPFRPQQGAAWEPAYQIISAVVTSYQGLCVASLFCFFNGEVSKEGN
>Nl B4
MSPEQQNASLRFFKKLKEDCDHKRRLKLVSAAEGVTEIEELQCPAVFDGFTCWDATPAGENAFAPCPDFVTGFEKTRFAFRSCMENGTWFRHPQTGKYWSNYTTCVDMEDLEFREFVNSLYVTGYSVSSAALLISLLIFLTFRSLRCTRIAIHVHLFVSFAANNLMWIVWYKQVVGVTKVVQENDIYCQALHIILQYLMVANYMWMFCEGLHLHLALVVVFVKDDCAMRLFYFIGWCLPLFITTVYTLVRMSYPHDTSQCWMGDSYSQWVLIVPVLLSMLASLAFLINVVRVLLTKLHCNSANPAPIGMRKAVRAALILIPLFGIHHILIPFRPEPHAPLEMTYQIFSALLVSLQGFCVSVLFCFANVDVHCAFKNVLRRMRRRRAGDNNGTVTQQTQTREMV
>Nl B5
MGRAQYASHCPRSWDSLLCWPPTKPGHTATMACFPELNGIKYDTTLNATRRCLLNGTWDNYTDYTSCKDLSPDQPDLEPGIEVTTMIYSAGYALSLIALVLAVSIFLYFKDLRCLRNTIHTNLMCTYIMADFMWILNITVQMSMPTNVPACVILVVLLHYFYLTNFFWMFVEGLYLYMLVVETFSSKNIKLRAYVCIGWGVPCAVIIIWTIVRSLMPPTSDNMGLSGIVLKSCPWMATHNIDWIYQGPAAVILFVNVIFLVMIMWVLITKLRSANTVETQQYRKAAKALLVLIPLLGITYILVIYVPSHGVTANPLAYCRAILLSTQGFTVALFYCFLNSEVQHTLSSHFERWKEARQIGGETLC
